# Supplementary material for: Circlator: automated circularization of genome assemblies using long sequencing reads
Source: Genome Biol. 2015 Dec 29;16:294. doi: 10.1186/s13059-015-0849-0 (PMC4699355; doi:10.1186/s13059-015-0849-0)
Supplement: Additional file 2 — An Excel spreadsheet containing Tables S1–5 and S7. Table S1. NCTC project IDs and accession numbers for the PacBio bacterial samples Table S2. A complete breakdown of results on the PacBio bacterial samples (an expanded version of Table 1) Table S3. QUAST results on the PacBio bacterial samples Table S4. Results of testing user-defined parameters for all NCTC data sets Table S5. Results of testing user-defined parameters for the MinION data set Table S7. Run time and memory usage for all data sets (excluding those in Tables S4 and S5). (XLS 305 kb) [file 13059_2015_849_MOESM2_ESM.xls]

## Sheet: Supplementary Table S1
NCTC ID	Sanger_ID	ERS	ERR	Genus	Species	Reference
NCTC3610	27294_A01,27271_C01	ERS450002	ERR581147,ERR581145	Bacillus	subtilis	GCA_000344745.1
NCTC10005	31289_A01,31629_A01	ERS513137	ERR688913,ERR688954	Enterobacter	cloacae	GCA_000025565.1
NCTC10833	35891_F01	ERS654923	ERR879369	Staphylococcus	aureus	GCA_000010465.1
NCTC10963	32407_B01	ERS530416	ERR710263	Yersinia	enterocolitica	GCA_000834195.1
NCTC11192	34410_A01	ERS579195	ERR832407	Legionella	pneumophila	GCA_000008485.1
NCTC12419	29751_D01,29859_D01	ERS485860	ERR657651,ERR657671	Salmonella	bongori	GCA_000252995.1
NCTC13251	35377_A02	ERS630947	ERR768071	Bordetella	pertussis	GCA_000195715.1
NCTC13277	35910_A02	ERS654931	ERR879377	Staphylococcus	aureus	GCA_000011505.1
NCTC13307	27356_C01,27323_A01,27215_E01	ERS445050	ERR550486,ERR550480,ERR581143	Clostridium	difficile	GCA_000009205.1
NCTC13348	27657_B01,27557_A02	ERS450001	ERR550498,ERR550489	Salmonella	enterica subsp enterica serovar Typhimurium	GCA_000493675.1
NCTC13349	35605_D02	ERS647565	ERR772449	Salmonella	enteritidis	GCA_000009505.1
NCTC13360	35910_H01	ERS654932	ERR879378	Staphylococcus	epidermidis	GCA_000007645.1
NCTC13616	35910_F01,36374_D01	ERS659565	ERR879380,ERR902071	Staphylococcus	aureus	GCA_000284535.1
NCTC13626	35910_E01,36374_C01	ERS659566	ERR879381,ERR902070	Staphylococcus	aureus	GCA_000027045.1

## Sheet: Supplementary Table S2
			Merges		Removed contigs	Final contigs			Circularizable chromosomes			Circularizable plasmids			Chromosomes correctly circularized			Plasmids correctly circularized			Total correctly circularized			Incorrectly circularized			Falsely circularized
NCTC ID	Reference contigs	HGAP contigs	Circlator	Minimus2	Circlator	BLAST	Circlator	Minimus2	BLAST	Circlator	Minimus2	BLAST	Circlator	Minimus2	BLAST	Circlator	Minimus2	BLAST	Circlator	Minimus2	BLAST	Circlator	Minimus2	BLAST	Circlator	Minimus2	BLAST	Circlator	Minimus2
NCTC3610	1	19	2	10	2	19	15	9	0	0	0	1	1	1	0	0	0	1	1	1	1	1	1	0	0	0	5	1	2
NCTC13251	1	1	0	0	0	1	1	1	1	1	1	0	0	0	1	1	0	0	0	0	1	1	0	0	0	0	0	0	0
NCTC13307	2	11	1	6	5	11	5	5	0	0	0	0	0	0	0	0	0	0	0	0	0	0	0	0	0	0	0	0	0
NCTC10005	3	8	1	2	3	8	4	6	0	1	1	1	1	1	0	0	0	1	1	1	1	1	1	0	0	0	0	0	0
NCTC11192	1	2	0	0	0	2	2	2	1	1	1	0	0	0	0	1	0	0	0	0	0	1	0	0	0	0	0	0	0
NCTC12419	1	1	0	0	0	1	1	1	1	1	1	0	0	0	0	1	0	0	0	0	0	1	0	0	0	0	0	0	0
NCTC13348	2	7	2	4	1	7	4	3	0	0	1	1	1	1	0	0	0	1	1	1	1	1	1	0	0	0	2	0	1
NCTC13349	2	2	0	0	0	2	2	2	1	1	1	1	1	1	1	1	0	1	1	1	2	2	1	0	0	0	0	0	0
NCTC13626	3	2	0	0	0	2	2	2	1	1	1	0	0	0	0	1	0	0	0	0	0	1	0	0	0	0	0	0	0
NCTC10963	2	4	0	1	1	4	3	3	1	1	1	0	0	0	1	1	1	0	0	0	1	1	1	0	0	0	0	0	0
NCTC13277	1	1	0	0	0	1	1	1	1	1	1	0	0	0	1	1	0	0	0	0	1	1	0	0	0	0	0	0	0
NCTC13360	7	9	0	0	1	9	8	9	1	1	1	7	7	7	1	1	1	6	7	3	7	8	4	0	0	4	0	0	0
NCTC10833	1	3	0	0	0	3	3	3	1	1	1	1	1	1	1	1	0	1	1	1	2	2	1	0	0	0	0	0	0
NCTC13616	1	1	0	0	0	1	1	1	1	1	1	0	0	0	1	1	0	0	0	0	1	1	0	0	0	0	0	0	0
Total	28	71	6	23	13	71	52	48	10	11	12	12	12	12	7	10	2	11	12	8	18	22	10	0	0	4	7	1	3

## Sheet: Supplementary Table S3
Sample	Assembly	Contigs_longer_0	Contigs_longer_1k	Total_length_longer_0	Total_length_longer_1k	Contigs	Largest_contig	Total_length	Reference_length	GC	Reference_GC_(%)	N50	NG50	N75	NG75	L50	LG50	L75	LG75	#_misassemblies	#_misassembled_contigs	Misassembled_contigs_length	#_local_misassemblies	#_unaligned_contigs	Unaligned_length	Genome_fraction_(%)	Duplication_ratio	Ns_per_100kb	#_mismatches_per_100_kbp	#_indels_per_100_kbp	Largest_alignment	NA50	NGA50	NA75	NGA75	LA50	LGA50	LA75	LGA75	Contigs_gage	Min_contig	Max_contig	N50_gage	Genome_size	Assembly_size	Chaff_bases	Missing_reference_bases	Missing_assembly_bases	Missing_assembly_contigs
NCTC10005	circlator	4	4	5629551	5629551	4	5323326	5629551	5598796	54.58	54.58	5323326	5323326	5323326	5323326	1	1	1	1	19	3	5607173	23	0 + 0 part	0	99.884	1.008	0	4.86	3.81	1913480	1878660	1878660	606369	606369	2	2	3	3	4	22378	5323326	5323326 COUNT: 1	5598796	5629551	0	1397	880	0
NCTC10005	circlator_quiver	4	4	5629247	5629247	4	5323396	5629247	5598796	54.58	54.58	5323396	5323396	5323396	5323396	1	1	1	1	19	3	5606870	20	0 + 0 part	0	99.884	1.008	0	4.6	3.33	1913480	1878660	1878660	606369	606369	2	2	3	3	4	22377	5323396	5323396 COUNT: 1	5598796	5629247	0	1394	908	0
NCTC10005	hgap	8	8	5689528	5689528	8	4488922	5689528	5598796	54.58	54.58	4488922	4488922	4488922	4488922	1	1	1	1	20	6	5653344	20	0 + 0 part	0	99.879	1.019	0	4.58	4.08	1913480	1878660	1878660	606369	606369	2	2	3	3	8	7488	4488922	4488922 COUNT: 1	5598796	5689528	0	1397	1056	0
NCTC10005	minimus	6	6	5672615	5672615	6	5325448	5672615	5598796	54.59	54.58	5325448	5325448	5325448	5325448	1	1	1	1	19	4	5636431	19	0 + 0 part	0	99.86	1.016	0	4.58	4.42	1913480	1887390	1887390	606365	606365	2	2	3	3	6	13806	5325448	5325448 COUNT: 1	5598796	5672615	0	1397	878	0
NCTC10005	minimus_quiver	6	6	5672690	5672690	6	5325502	5672690	5598796	54.59	54.58	5325502	5325502	5325502	5325502	1	1	1	1	19	4	5636502	19	0 + 0 part	0	99.86	1.016	0	4.63	4.08	1913480	1887390	1887390	606365	606365	2	2	3	3	6	13811	5325502	5325502 COUNT: 1	5598796	5672690	0	1394	718	0
NCTC10005	sprai	8	8	5680628	5680628	8	4488922	5680628	5598796	54.59	54.58	4488922	4488922	4488922	4488922	1	1	1	1	20	6	5644444	20	0 + 0 part	0	99.879	1.017	0	4.58	4.02	1913480	1878660	1878660	606369	606369	2	2	3	3	8	7488	4488922	4488922 COUNT: 1	5598796	5680628	0	1397	1056	0
NCTC10005	sprai_quiver	8	8	5680718	5680718	8	4488926	5680718	5598796	54.59	54.58	4488926	4488926	4488926	4488926	1	1	1	1	20	6	5644530	20	0 + 0 part	0	99.879	1.017	0	4.6	3.83	1913480	1878660	1878660	606369	606369	2	2	3	3	8	7488	4488926	4488926 COUNT: 1	5598796	5680718	0	1394	897	0
NCTC10833	circlator	3	3	2926151	2926151	3	2885544	2926151	2878897	32.9	32.89	2885544	2885544	2885544	2885544	1	1	1	1	7	1	2885544	1	1 + 0 part	33873	99.945	1.008	0	6.6	1.67	861329	725793	725793	356995	587005	2	2	4	3	3	6734	2885544	2885544 COUNT: 1	2878897	2926151	0	0	35207	1
NCTC10833	circlator_quiver	3	3	2926172	2926172	3	2885550	2926172	2878897	32.9	32.89	2885550	2885550	2885550	2885550	1	1	1	1	7	1	2885550	1	1 + 0 part	33875	99.945	1.008	0	6.57	1.53	861327	725794	725794	356996	587005	2	2	4	3	3	6747	2885550	2885550 COUNT: 1	2878897	2926172	0	0	35209	1
NCTC10833	hgap	3	3	2941226	2941226	3	2887950	2941226	2878897	32.9	32.89	2887950	2887950	2887950	2887950	1	1	1	1	7	1	2887950	1	1 + 0 part	46542	99.945	1.01	0	6.57	1.81	1082788	855805	855805	579841	579841	2	2	3	3	3	6734	2887950	2887950 COUNT: 1	2878897	2941226	0	0	47876	1
NCTC10833	minimus	3	3	2928594	2928594	3	2887950	2928594	2878897	32.9	32.89	2887950	2887950	2887950	2887950	1	1	1	1	7	1	2887950	1	1 + 0 part	33910	99.945	1.01	0.07	6.57	1.81	1082788	855805	855805	579841	579841	2	2	3	3	3	6734	2887950	2887950 COUNT: 1	2878897	2928594	0	0	35244	1
NCTC10833	minimus_quiver	3	3	2928576	2928576	3	2887954	2928576	2878897	32.9	32.89	2887954	2887954	2887954	2887954	1	1	1	1	7	1	2887954	1	1 + 0 part	33875	99.945	1.01	0	6.57	1.95	1082788	855805	855805	579841	579841	2	2	3	3	3	6747	2887954	2887954 COUNT: 1	2878897	2928576	0	0	35209	1
NCTC10833	sprai	3	3	2926184	2926184	3	2885564	2926184	2878897	32.9	32.89	2885564	2885564	2885564	2885564	1	1	1	1	7	1	2885564	1	1 + 0 part	33886	99.945	1.01	0	6.57	1.81	1082788	855805	855805	579841	579841	2	2	3	3	3	6734	2885564	2885564 COUNT: 1	2878897	2926184	0	0	35220	1
NCTC10833	sprai_quiver	3	3	2926194	2926194	3	2885571	2926194	2878897	32.9	32.89	2885571	2885571	2885571	2885571	1	1	1	1	7	1	2885571	1	1 + 0 part	33876	99.945	1.01	0	6.57	2.29	1082788	855805	855805	579841	579841	2	2	3	3	3	6747	2885571	2885571 COUNT: 1	2878897	2926194	0	0	35210	1
NCTC10963	circlator	3	3	4603811	4603811	3	4551679	4603811	4615412	47.24	47.23	4551679	4551679	4551679	4551679	1	1	1	1	2	1	4551679	12	0 + 0 part	0	99.673	1.001	0	5.54	1.33	3497875	3497875	3497875	3497875	3497875	1	1	1	1	3	17489	4551679	4551679 COUNT: 1	4615412	4603811	0	14713	402	0
NCTC10963	circlator_quiver	3	3	4603809	4603809	3	4551678	4603809	4615412	47.24	47.23	4551678	4551678	4551678	4551678	1	1	1	1	2	1	4551678	12	0 + 0 part	0	99.673	1.001	0	5.54	1.2	3497874	3497874	3497874	3497874	3497874	1	1	1	1	3	17489	4551678	4551678 COUNT: 1	4615412	4603809	0	14713	447	0
NCTC10963	hgap	4	4	4618070	4618070	4	4564653	4618070	4615412	47.23	47.23	4564653	4564653	4564653	4564653	1	1	1	1	2	1	4564653	12	0 + 0 part	0	99.695	1.004	0	5.5	1.65	3399549	3399549	3399549	1162680	1162680	1	1	2	2	4	1285	4564653	4564653 COUNT: 1	4615412	4618070	0	13695	205	0
NCTC10963	minimus	3	3	4604834	4604834	3	4551691	4604834	4615412	47.24	47.23	4551691	4551691	4551691	4551691	1	1	1	1	2	1	4551691	12	0 + 0 part	0	99.695	1.001	0.11	5.54	1.63	3432044	3432044	3432044	1117223	1117223	1	1	2	2	3	17489	4551691	4551691 COUNT: 1	4615412	4604834	0	13695	205	0
NCTC10963	minimus_quiver	3	3	4604827	4604827	3	4551679	4604827	4615412	47.24	47.23	4551679	4551679	4551679	4551679	1	1	1	1	2	1	4551679	12	0 + 0 part	0	99.695	1.001	0	5.54	1.24	3432032	3432032	3432032	1117223	1117223	1	1	2	2	3	17489	4551679	4551679 COUNT: 1	4615412	4604827	0	13695	205	0
NCTC10963	sprai	4	4	4605100	4605100	4	4551683	4605100	4615412	47.24	47.23	4551683	4551683	4551683	4551683	1	1	1	1	2	1	4551683	12	0 + 0 part	0	99.695	1.001	0	5.63	1.7	3399549	3399549	3399549	1149710	1149710	1	1	2	2	4	1285	4551683	4551683 COUNT: 1	4615412	4605100	0	13695	160	0
NCTC10963	sprai_quiver	4	4	4605096	4605096	4	4551680	4605096	4615412	47.24	47.23	4551680	4551680	4551680	4551680	1	1	1	1	2	1	4551680	12	0 + 0 part	0	99.695	1.001	0	5.54	1.41	3399546	3399546	3399546	1149710	1149710	1	1	2	2	4	1285	4551680	4551680 COUNT: 1	4615412	4605096	0	13695	160	0
NCTC11192	circlator	2	2	3413529	3413529	2	3410216	3413529	3397754	38.33	38.27	3410216	3410216	3410216	3410216	1	1	1	1	6	2	3413529	1	0 + 0 part	0	100	1.005	0	1.56	0.47	2664980	2664980	2664980	2664980	2664980	1	1	1	1	2	3313	3410216	3410216 COUNT: 1	3397754	3413529	0	0	123	0
NCTC11192	circlator_quiver	2	2	3413529	3413529	2	3410215	3413529	3397754	38.33	38.27	3410215	3410215	3410215	3410215	1	1	1	1	6	2	3413529	1	0 + 0 part	0	100	1.005	0	1.91	0.26	2664981	2664981	2664981	2664981	2664981	1	1	1	1	2	3314	3410215	3410215 COUNT: 1	3397754	3413529	0	0	123	0
NCTC11192	hgap	2	2	3424953	3424953	2	3421640	3424953	3397754	38.33	38.27	3421640	3421640	3421640	3421640	1	1	1	1	7	2	3424953	1	0 + 0 part	0	100	1.008	0	0.85	0.56	2666605	2666605	2666605	2666605	2666605	1	1	1	1	2	3313	3421640	3421640 COUNT: 1	3397754	3424953	0	0	123	0
NCTC11192	minimus	2	2	3424953	3424953	2	3421640	3424953	3397754	38.33	38.27	3421640	3421640	3421640	3421640	1	1	1	1	7	2	3424953	1	0 + 0 part	0	100	1.008	0	0.85	0.56	2666605	2666605	2666605	2666605	2666605	1	1	1	1	2	3313	3421640	3421640 COUNT: 1	3397754	3424953	0	0	123	0
NCTC11192	minimus_quiver	2	2	3424954	3424954	2	3421640	3424954	3397754	38.33	38.27	3421640	3421640	3421640	3421640	1	1	1	1	7	2	3424954	1	0 + 0 part	0	100	1.008	0	0.85	0.5	2666606	2666606	2666606	2666606	2666606	1	1	1	1	2	3314	3421640	3421640 COUNT: 1	3397754	3424954	0	0	123	0
NCTC11192	sprai	2	2	3424953	3424953	2	3421640	3424953	3397754	38.33	38.27	3421640	3421640	3421640	3421640	1	1	1	1	7	2	3424953	1	0 + 0 part	0	100	1.008	0	0.85	0.56	2666605	2666605	2666605	2666605	2666605	1	1	1	1	2	3313	3421640	3421640 COUNT: 1	3397754	3424953	0	0	123	0
NCTC11192	sprai_quiver	2	2	3424954	3424954	2	3421640	3424954	3397754	38.33	38.27	3421640	3421640	3421640	3421640	1	1	1	1	7	2	3424954	1	0 + 0 part	0	100	1.008	0	0.85	0.5	2666606	2666606	2666606	2666606	2666606	1	1	1	1	2	3314	3421640	3421640 COUNT: 1	3397754	3424954	0	0	123	0
NCTC12419	circlator	1	1	4460512	4460512	1	4460512	4460512	4460105	51.33	51.33	4460512	4460512	4460512	4460512	1	1	1	1	0	0	0	2	0 + 0 part	0	100	1	0	0.04	0.34	4460512	4460512	4460512	4460512	4460512	1	1	1	1	1	4460512	4460512	4460512 COUNT: 1	4460105	4460512	0	0	0	0
NCTC12419	circlator_quiver	1	1	4460518	4460518	1	4460518	4460518	4460105	51.33	51.33	4460518	4460518	4460518	4460518	1	1	1	1	0	0	0	2	0 + 0 part	0	100	1	0	0.02	0.07	4460518	4460518	4460518	4460518	4460518	1	1	1	1	1	4460518	4460518	4460518 COUNT: 1	4460105	4460518	0	0	0	0
NCTC12419	hgap	1	1	4468197	4468197	1	4468197	4468197	4460105	51.33	51.33	4468197	4468197	4468197	4468197	1	1	1	1	0	0	0	3	0 + 0 part	0	100	1.002	0	0	0.22	4468195	4468195	4468195	4468195	4468195	1	1	1	1	1	4468197	4468197	4468197 COUNT: 1	4460105	4468197	0	0	2	0
NCTC12419	minimus	1	1	4468197	4468197	1	4468197	4468197	4460105	51.33	51.33	4468197	4468197	4468197	4468197	1	1	1	1	0	0	0	3	0 + 0 part	0	100	1.002	0	0	0.22	4468195	4468195	4468195	4468195	4468195	1	1	1	1	1	4468197	4468197	4468197 COUNT: 1	4460105	4468197	0	0	2	0
NCTC12419	minimus_quiver	1	1	4468195	4468195	1	4468195	4468195	4460105	51.33	51.33	4468195	4468195	4468195	4468195	1	1	1	1	0	0	0	3	0 + 0 part	0	100	1.002	0	0	0.11	4468193	4468193	4468193	4468193	4468193	1	1	1	1	1	4468195	4468195	4468195 COUNT: 1	4460105	4468195	0	0	2	0
NCTC12419	sprai	1	1	4468197	4468197	1	4468197	4468197	4460105	51.33	51.33	4468197	4468197	4468197	4468197	1	1	1	1	0	0	0	3	0 + 0 part	0	100	1.002	0	0	0.22	4468195	4468195	4468195	4468195	4468195	1	1	1	1	1	4468197	4468197	4468197 COUNT: 1	4460105	4468197	0	0	2	0
NCTC12419	sprai_quiver	1	1	4468195	4468195	1	4468195	4468195	4460105	51.33	51.33	4468195	4468195	4468195	4468195	1	1	1	1	0	0	0	3	0 + 0 part	0	100	1.002	0	0	0.11	4468193	4468193	4468193	4468193	4468193	1	1	1	1	1	4468195	4468195	4468195 COUNT: 1	4460105	4468195	0	0	2	0
NCTC13251	circlator	1	1	4102963	4102963	1	4102963	4102963	4086189	67.7	67.72	4102963	4102963	4102963	4102963	1	1	1	1	16	1	4102963	0	0 + 0 part	0	100	1.004	0	0.54	0.56	579641	324855	324855	231044	231044	5	5	9	9	1	4102963	4102963	4102963 COUNT: 1	4086189	4102963	0	0	0	0
NCTC13251	circlator_quiver	1	1	4102972	4102972	1	4102972	4102972	4086189	67.71	67.72	4102972	4102972	4102972	4102972	1	1	1	1	16	1	4102972	0	0 + 0 part	0	100	1.004	0	0.59	0.42	579641	324856	324856	231067	231067	5	5	9	9	1	4102972	4102972	4102972 COUNT: 1	4086189	4102972	0	0	0	0
NCTC13251	hgap	1	1	4111969	4111969	1	4111969	4111969	4086189	67.7	67.72	4111969	4111969	4111969	4111969	1	1	1	1	16	1	4111969	0	0 + 0 part	0	100	1.006	0	0.49	0.51	579641	324855	324855	249045	249045	5	5	9	9	1	4111969	4111969	4111969 COUNT: 1	4086189	4111969	0	0	0	0
NCTC13251	minimus	1	1	4111969	4111969	1	4111969	4111969	4086189	67.7	67.72	4111969	4111969	4111969	4111969	1	1	1	1	16	1	4111969	0	0 + 0 part	0	100	1.006	0	0.49	0.51	579641	324855	324855	249045	249045	5	5	9	9	1	4111969	4111969	4111969 COUNT: 1	4086189	4111969	0	0	0	0
NCTC13251	minimus_quiver	1	1	4111979	4111979	1	4111979	4111979	4086189	67.7	67.72	4111979	4111979	4111979	4111979	1	1	1	1	16	1	4111979	0	0 + 0 part	0	100	1.006	0	0.78	0.51	579641	324856	324856	249045	249045	5	5	9	9	1	4111979	4111979	4111979 COUNT: 1	4086189	4111979	0	0	0	0
NCTC13251	sprai	1	1	4102966	4102966	1	4102966	4102966	4086189	67.7	67.72	4102966	4102966	4102966	4102966	1	1	1	1	16	1	4102966	0	0 + 0 part	0	100	1.004	0	0.44	0.46	579641	324855	324855	249045	249045	5	5	9	9	1	4102966	4102966	4102966 COUNT: 1	4086189	4102966	0	0	0	0
NCTC13251	sprai_quiver	1	1	4102972	4102972	1	4102972	4102972	4086189	67.7	67.72	4102972	4102972	4102972	4102972	1	1	1	1	16	1	4102972	0	0 + 0 part	0	100	1.004	0	0.54	0.37	579641	324856	324856	249045	249045	5	5	9	9	1	4102972	4102972	4102972 COUNT: 1	4086189	4102972	0	0	0	0
NCTC13277	circlator	1	1	2902601	2902601	1	2902601	2902601	2902619	32.81	32.81	2902601	2902601	2902601	2902601	1	1	1	1	1	1	2902601	0	0 + 0 part	0	100	1	0	0.55	0.34	1805960	1805960	1805960	1096641	1096641	1	1	2	2	1	2902601	2902601	2902601 COUNT: 1	2902619	2902601	0	0	0	0
NCTC13277	circlator_quiver	1	1	2902598	2902598	1	2902598	2902598	2902619	32.81	32.81	2902598	2902598	2902598	2902598	1	1	1	1	1	1	2902598	0	0 + 0 part	0	100	1	0	0.55	0.17	1805957	1805957	1805957	1096641	1096641	1	1	2	2	1	2902598	2902598	2902598 COUNT: 1	2902619	2902598	0	0	0	0
NCTC13277	hgap	1	1	2911704	2911704	1	2911704	2911704	2902619	32.81	32.81	2911704	2911704	2911704	2911704	1	1	1	1	0	0	0	1	0 + 0 part	0	100	1.003	0	0.55	0.52	2911704	2911704	2911704	2911704	2911704	1	1	1	1	1	2911704	2911704	2911704 COUNT: 1	2902619	2911704	0	0	0	0
NCTC13277	minimus	1	1	2911704	2911704	1	2911704	2911704	2902619	32.81	32.81	2911704	2911704	2911704	2911704	1	1	1	1	0	0	0	1	0 + 0 part	0	100	1.003	0	0.55	0.52	2911704	2911704	2911704	2911704	2911704	1	1	1	1	1	2911704	2911704	2911704 COUNT: 1	2902619	2911704	0	0	0	0
NCTC13277	minimus_quiver	1	1	2911696	2911696	1	2911696	2911696	2902619	32.81	32.81	2911696	2911696	2911696	2911696	1	1	1	1	0	0	0	1	0 + 0 part	0	100	1.003	0	0.55	0.34	2911696	2911696	2911696	2911696	2911696	1	1	1	1	1	2911696	2911696	2911696 COUNT: 1	2902619	2911696	0	0	0	0
NCTC13277	sprai	1	1	2902604	2902604	1	2902604	2902604	2902619	32.81	32.81	2902604	2902604	2902604	2902604	1	1	1	1	0	0	0	1	0 + 0 part	0	100	1	0	0.55	0.31	2902604	2902604	2902604	2902604	2902604	1	1	1	1	1	2902604	2902604	2902604 COUNT: 1	2902619	2902604	0	0	0	0
NCTC13277	sprai_quiver	1	1	2902599	2902599	1	2902599	2902599	2902619	32.81	32.81	2902599	2902599	2902599	2902599	1	1	1	1	0	0	0	1	0 + 0 part	0	100	1	0	0.55	0.17	2902599	2902599	2902599	2902599	2902599	1	1	1	1	1	2902599	2902599	2902599 COUNT: 1	2902619	2902599	0	0	0	0
NCTC13307	circlator	5	5	4300618	4300618	5	2018680	4300618	4298133	29.13	29.06	1220516	1220516	1220516	1220516	2	2	2	2	3	2	2260058	6	0 + 0 part	0	99.813	1.01	0	2.96	1.89	2018680	990091	990091	899059	899059	2	2	3	3	5	9353	2018680	1220516 COUNT: 2	4298133	4300618	0	7881	0	0
NCTC13307	circlator_quiver	5	5	4300608	4300608	5	2018684	4300608	4298133	29.13	29.06	1220515	1220515	1220515	1220515	2	2	2	2	3	2	2260049	6	0 + 0 part	0	99.813	1.01	0	3.12	1.47	2018684	990089	990089	899050	899050	2	2	3	3	5	9349	2018684	1220515 COUNT: 2	4298133	4300608	0	7881	0	0
NCTC13307	hgap	11	11	4331158	4331158	11	1284789	4331158	4298133	29.17	29.06	1220516	1220516	1039542	1039542	2	2	3	3	5	4	2271933	6	0 + 0 part	0	99.813	1.017	0	2.96	1.75	1280615	990091	990091	734074	734074	2	2	4	4	11	1771	1284789	1220516 COUNT: 2	4298133	4331158	0	7881	1	0
NCTC13307	minimus	5	5	4306169	4306169	5	2515227	4306169	4298133	29.1	29.06	2515227	2515227	1039542	1039542	1	1	2	2	8	3	3557735	6	0 + 0 part	0	99.813	1.004	0.79	3.1	1.75	1280755	964886	964886	734074	734074	2	2	4	4	5	2966	2515227	2515227 COUNT: 1	4298133	4306169	0	7881	40	0
NCTC13307	minimus_quiver	5	5	4306064	4306064	5	2515119	4306064	4298133	29.1	29.06	2515119	2515119	1039536	1039536	1	1	2	2	8	3	3557621	6	0 + 0 part	0	99.813	1.004	0	2.98	1.03	1280783	964808	964808	734078	734078	2	2	4	4	5	2966	2515119	2515119 COUNT: 1	4298133	4306064	0	7881	87	0
NCTC13307	sprai	11	11	4331158	4331158	11	1284789	4331158	4298133	29.17	29.06	1220516	1220516	1039542	1039542	2	2	3	3	5	4	2271933	6	0 + 0 part	0	99.813	1.017	0	2.96	1.75	1280615	990091	990091	734074	734074	2	2	4	4	11	1771	1284789	1220516 COUNT: 2	4298133	4331158	0	7881	1	0
NCTC13307	sprai_quiver	11	11	4331165	4331165	11	1284791	4331165	4298133	29.17	29.06	1220515	1220515	1039535	1039535	2	2	3	3	5	4	2271934	6	0 + 0 part	0	99.813	1.017	0	2.96	1.68	1280615	990089	990089	734078	734078	2	2	4	4	11	1771	1284791	1220515 COUNT: 2	4298133	4331165	0	7881	1	0
NCTC13348	circlator	4	4	5037516	5037516	4	4780868	5037516	5027665	52.13	52.13	4780868	4780868	4780868	4780868	1	1	1	1	0	0	0	1	1 + 0 part	3859	100	1.001	0	0.04	0.88	4780868	4780868	4780868	4780868	4780868	1	1	1	1	4	3859	4780868	4780868 COUNT: 1	5027665	5037516	0	0	3878	1
NCTC13348	circlator_quiver	4	4	5037555	5037555	4	4780905	5037555	5027665	52.13	52.13	4780905	4780905	4780905	4780905	1	1	1	1	0	0	0	0	1 + 0 part	3859	100	1.001	0	0	0.22	4780905	4780905	4780905	4780905	4780905	1	1	1	1	4	3859	4780905	4780905 COUNT: 1	5027665	5037555	0	0	3878	1
NCTC13348	hgap	7	7	5056531	5056531	7	3458330	5056531	5027665	52.13	52.13	3458330	3458330	1105231	1105231	1	1	2	2	2	1	3458330	1	1 + 0 part	3859	100	1.005	0	0	0.56	3455072	3455072	3455072	1105231	1105231	1	1	2	2	7	3859	3458330	3458330 COUNT: 1	5027665	5056531	0	0	3878	1
NCTC13348	minimus	3	3	5037620	5037620	3	4941410	5037620	5027665	52.13	52.13	4941410	4941410	4941410	4941410	1	1	1	1	2	1	4941410	1	1 + 0 part	2174	100	1.002	0	0.02	0.3	4938166	4938166	4938166	4938166	4938166	1	1	1	1	3	2174	4941410	4941410 COUNT: 1	5027665	5037620	0	0	2174	1
NCTC13348	minimus_quiver	3	3	5037611	5037611	3	4941403	5037611	5027665	52.13	52.13	4941403	4941403	4941403	4941403	1	1	1	1	2	1	4941403	0	1 + 0 part	2174	100	1.002	0	0.02	0.04	4938161	4938161	4938161	4938161	4938161	1	1	1	1	3	2174	4941403	4941403 COUNT: 1	5027665	5037611	0	0	2174	1
NCTC13348	sprai	7	7	5045177	5045177	7	3458330	5045177	5027665	52.13	52.13	3458330	3458330	1105231	1105231	1	1	2	2	2	1	3458330	1	1 + 0 part	2175	99.998	1.003	0	0	0.58	3455072	3455072	3455072	1105231	1105231	1	1	2	2	7	2175	3458330	3458330 COUNT: 1	5027665	5045177	0	0	2194	1
NCTC13348	sprai_quiver	7	7	5045188	5045188	7	3458331	5045188	5027665	52.13	52.13	3458331	3458331	1105233	1105233	1	1	2	2	2	1	3458331	1	1 + 0 part	2175	99.998	1.003	0	0	0.64	3455075	3455075	3455075	1105233	1105233	1	1	2	2	7	2175	3458331	3458331 COUNT: 1	5027665	5045188	0	0	2194	1
NCTC13349	circlator	2	2	4745232	4745232	2	4685861	4745232	4685848	52.16	52.17	4685861	4685861	4685861	4685861	1	1	1	1	0	0	0	0	0 + 1 part	56663	100	1.001	0	0.11	0.45	4685861	4685861	4685861	4685861	4685861	1	1	1	1	2	59371	4685861	4685861 COUNT: 1	4685848	4745232	0	0	56663	0
NCTC13349	circlator_quiver	2	2	4745230	4745230	2	4685858	4745230	4685848	52.16	52.17	4685858	4685858	4685858	4685858	1	1	1	1	0	0	0	0	0 + 1 part	56664	100	1.001	0	0.09	0.21	4685858	4685858	4685858	4685858	4685858	1	1	1	1	2	59372	4685858	4685858 COUNT: 1	4685848	4745230	0	0	56664	0
NCTC13349	hgap	2	2	4762821	4762821	2	4692236	4762821	4685848	52.17	52.17	4692236	4692236	4692236	4692236	1	1	1	1	0	0	0	0	0 + 1 part	67877	100	1.002	0	0.09	0.41	4692236	4692236	4692236	4692236	4692236	1	1	1	1	2	70585	4692236	4692236 COUNT: 1	4685848	4762821	0	0	67877	0
NCTC13349	minimus	2	2	4751626	4751626	2	4692236	4751626	4685848	52.16	52.17	4692236	4692236	4692236	4692236	1	1	1	1	0	0	0	0	0 + 1 part	56682	100	1.002	0	0.09	0.41	4692236	4692236	4692236	4692236	4692236	1	1	1	1	2	59390	4692236	4692236 COUNT: 1	4685848	4751626	0	0	56682	0
NCTC13349	minimus_quiver	2	2	4751607	4751607	2	4692234	4751607	4685848	52.16	52.17	4692234	4692234	4692234	4692234	1	1	1	1	0	0	0	0	0 + 1 part	56665	100	1.002	0	0.09	0.34	4692234	4692234	4692234	4692234	4692234	1	1	1	1	2	59373	4692234	4692234 COUNT: 1	4685848	4751607	0	0	56665	0
NCTC13349	sprai	2	2	4745244	4745244	2	4685864	4745244	4685848	52.16	52.17	4685864	4685864	4685864	4685864	1	1	1	1	0	0	0	0	0 + 1 part	56672	100	1.001	0	0.09	0.41	4685864	4685864	4685864	4685864	4685864	1	1	1	1	2	59380	4685864	4685864 COUNT: 1	4685848	4745244	0	0	56672	0
NCTC13349	sprai_quiver	2	2	4745232	4745232	2	4685859	4745232	4685848	52.16	52.17	4685859	4685859	4685859	4685859	1	1	1	1	0	0	0	0	0 + 1 part	56665	100	1.001	0	0.09	0.21	4685859	4685859	4685859	4685859	4685859	1	1	1	1	2	59373	4685859	4685859 COUNT: 1	4685848	4745232	0	0	56665	0
NCTC13360	circlator	8	8	2596020	2596020	8	2505753	2596020	2564615	32.01	32.05	2505753	2505753	2505753	2505753	1	1	1	1	7	5	2544979	4	1 + 0 part	22104	99.995	1.004	0	3.9	0.94	2259228	2259228	2259228	2259228	2259228	1	1	1	1	8	4567	2505753	2505753 COUNT: 1	2564615	2596020	0	45	22114	1
NCTC13360	circlator_quiver	8	8	2595566	2595566	8	2505840	2595566	2564615	32.01	32.05	2505840	2505840	2505840	2505840	1	1	1	1	4	2	2525415	2	1 + 0 part	22023	99.998	1.004	0	3.7	0.86	2259228	2259228	2259228	2259228	2259228	1	1	1	1	8	4439	2505840	2505840 COUNT: 1	2564615	2595566	0	47	22084	1
NCTC13360	hgap	9	9	2687430	2687430	9	2518250	2687430	2564615	32.06	32.05	2518250	2518250	2518250	2518250	1	1	1	1	11	4	2580797	3	2 + 0 part	34463	99.998	1.035	0	3.28	1.6	2421276	2421276	2421276	2421276	2421276	1	1	1	1	9	1702	2518250	2518250 COUNT: 1	2564615	2687430	0	48	34625	2
NCTC13360	minimus	9	9	2630548	2630548	9	2511003	2630548	2564615	32.03	32.05	2511003	2511003	2511003	2511003	1	1	1	1	8	4	2555964	3	2 + 0 part	23683	99.998	1.017	0.27	5.42	3.04	1249813	1171463	1171463	1171463	1171463	2	2	2	2	9	1702	2511003	2511003 COUNT: 1	2564615	2630548	0	48	23772	2
NCTC13360	minimus_quiver	9	9	2630521	2630521	9	2511000	2630521	2564615	32.03	32.05	2511000	2511000	2511000	2511000	1	1	1	1	8	4	2555947	2	2 + 0 part	23716	99.998	1.016	0	5.34	1.05	1249813	1171463	1171463	1171463	1171463	2	2	2	2	9	1737	2511000	2511000 COUNT: 1	2564615	2630521	0	45	23796	2
NCTC13360	sprai	9	9	2614188	2614188	9	2510996	2614188	2564615	32.03	32.05	2510996	2510996	2510996	2510996	1	1	1	1	6	2	2530573	2	2 + 0 part	23683	99.998	1.01	0	3.28	1.68	2421276	2421276	2421276	2421276	2421276	1	1	1	1	9	1702	2510996	2510996 COUNT: 1	2564615	2614188	0	45	23764	2
NCTC13360	sprai_quiver	9	9	2614220	2614220	9	2511002	2614220	2564615	32.03	32.05	2511002	2511002	2511002	2511002	1	1	1	1	6	2	2530578	2	2 + 0 part	23707	99.998	1.01	0	3.2	0.27	2421276	2421276	2421276	2421276	2421276	1	1	1	1	9	1727	2511002	2511002 COUNT: 1	2564615	2614220	0	45	23788	2
NCTC13616	circlator	1	1	2832302	2832302	1	2832302	2832302	2832299	32.83	32.83	2832302	2832302	2832302	2832302	1	1	1	1	0	0	0	0	0 + 0 part	0	99.982	1	0	0	0.11	2831786	2831786	2831786	2831786	2831786	1	1	1	1	1	2832302	2832302	2832302 COUNT: 1	2832299	2832302	0	0	0	0
NCTC13616	circlator_quiver	1	1	2832301	2832301	1	2832301	2832301	2832299	32.83	32.83	2832301	2832301	2832301	2832301	1	1	1	1	0	0	0	0	0 + 0 part	0	99.982	1	0	0	0.07	2831785	2831785	2831785	2831785	2831785	1	1	1	1	1	2832301	2832301	2832301 COUNT: 1	2832299	2832301	0	0	0	0
NCTC13616	hgap	1	1	2849028	2849028	1	2849028	2849028	2832299	32.82	32.83	2849028	2849028	2849028	2849028	1	1	1	1	0	0	0	0	0 + 0 part	0	100	1.006	0	0	0.35	2849028	2849028	2849028	2849028	2849028	1	1	1	1	1	2849028	2849028	2849028 COUNT: 1	2832299	2849028	0	0	0	0
NCTC13616	minimus	1	1	2849028	2849028	1	2849028	2849028	2832299	32.82	32.83	2849028	2849028	2849028	2849028	1	1	1	1	0	0	0	0	0 + 0 part	0	100	1.006	0	0	0.35	2849028	2849028	2849028	2849028	2849028	1	1	1	1	1	2849028	2849028	2849028 COUNT: 1	2832299	2849028	0	0	0	0
NCTC13616	minimus_quiver	1	1	2849029	2849029	1	2849029	2849029	2832299	32.82	32.83	2849029	2849029	2849029	2849029	1	1	1	1	0	0	0	0	0 + 0 part	0	100	1.006	0	0.11	0.49	2849029	2849029	2849029	2849029	2849029	1	1	1	1	1	2849029	2849029	2849029 COUNT: 1	2832299	2849029	0	0	0	0
NCTC13616	sprai	1	1	2832307	2832307	1	2832307	2832307	2832299	32.83	32.83	2832307	2832307	2832307	2832307	1	1	1	1	0	0	0	0	0 + 0 part	0	100	1	0	0.04	0.6	2832307	2832307	2832307	2832307	2832307	1	1	1	1	1	2832307	2832307	2832307 COUNT: 1	2832299	2832307	0	0	0	0
NCTC13616	sprai_quiver	1	1	2832302	2832302	1	2832302	2832302	2832299	32.83	32.83	2832302	2832302	2832302	2832302	1	1	1	1	0	0	0	0	0 + 0 part	0	100	1	0	0	0.07	2832302	2832302	2832302	2832302	2832302	1	1	1	1	1	2832302	2832302	2832302 COUNT: 1	2832299	2832302	0	0	0	0
NCTC13626	circlator	2	2	3062387	3062387	2	3043211	3062387	3075806	32.77	32.78	3043211	3043211	3043211	3043211	1	1	1	1	0	0	0	0	0 + 0 part	0	99.547	1	0	0.1	0.1	3042695	3042695	3042695	3042695	3042695	1	1	1	1	2	19176	3043211	3043211 COUNT: 1	3075806	3062387	0	4526	0	0
NCTC13626	circlator_quiver	2	2	3062386	3062386	2	3043210	3062386	3075806	32.77	32.78	3043210	3043210	3043210	3043210	1	1	1	1	0	0	0	0	0 + 0 part	0	99.547	1	0	0.1	0	3042694	3042694	3042694	3042694	3042694	1	1	1	1	2	19176	3043210	3043210 COUNT: 1	3075806	3062386	0	4526	0	0
NCTC13626	hgap	2	2	3081092	3081092	2	3061916	3081092	3075806	32.76	32.78	3061916	3061916	3061916	3061916	1	1	1	1	0	0	0	1	0 + 0 part	0	99.564	1.006	0	0.33	0.42	3061721	3061721	3061721	3061721	3061721	1	1	1	1	2	19176	3061916	3061916 COUNT: 1	3075806	3081092	0	4526	252	0
NCTC13626	minimus	2	2	3081092	3081092	2	3061916	3081092	3075806	32.76	32.78	3061916	3061916	3061916	3061916	1	1	1	1	0	0	0	1	0 + 0 part	0	99.564	1.006	0	0.33	0.42	3061721	3061721	3061721	3061721	3061721	1	1	1	1	2	19176	3061916	3061916 COUNT: 1	3075806	3081092	0	4526	252	0
NCTC13626	minimus_quiver	2	2	3081078	3081078	2	3061902	3081078	3075806	32.76	32.78	3061902	3061902	3061902	3061902	1	1	1	1	0	0	0	1	0 + 0 part	0	99.564	1.006	0	0.29	0.39	3061707	3061707	3061707	3061707	3061707	1	1	1	1	2	19176	3061902	3061902 COUNT: 1	3075806	3081078	0	4526	252	0
NCTC13626	sprai	2	2	3081092	3081092	2	3061916	3081092	3075806	32.76	32.78	3061916	3061916	3061916	3061916	1	1	1	1	0	0	0	1	0 + 0 part	0	99.564	1.006	0	0.33	0.42	3061721	3061721	3061721	3061721	3061721	1	1	1	1	2	19176	3061916	3061916 COUNT: 1	3075806	3081092	0	4526	252	0
NCTC13626	sprai_quiver	2	2	3081078	3081078	2	3061902	3081078	3075806	32.76	32.78	3061902	3061902	3061902	3061902	1	1	1	1	0	0	0	1	0 + 0 part	0	99.564	1.006	0	0.29	0.39	3061707	3061707	3061707	3061707	3061707	1	1	1	1	2	19176	3061902	3061902 COUNT: 1	3075806	3081078	0	4526	252	0
NCTC3610	circlator	15	15	4355052	4355052	15	3279290	4355052	4215610	43.39	43.51	3279290	3279290	3279290	3279290	1	1	1	1	5	5	59778	0	1 + 0 part	84334	99.724	1.016	0	0.36	1.28	3266169	3266169	3266169	464980	3266169	1	1	2	1	15	3638	3279290	3279290 COUNT: 1	4215610	4355052	0	0	84421	1
NCTC3610	circlator_quiver	15	15	4354963	4354963	15	3279309	4354963	4215610	43.39	43.51	3279309	3279309	3279309	3279309	1	1	1	1	5	5	59778	0	1 + 0 part	84220	99.724	1.016	0	0.36	1.31	3266188	3266188	3266188	464980	3266188	1	1	2	1	15	3638	3279309	3279309 COUNT: 1	4215610	4354963	0	0	84307	1
NCTC3610	hgap	19	19	4359519	4359519	19	1527002	4359519	4215610	43.4	43.51	1031668	1031668	711502	711502	2	2	3	3	5	5	62750	0	1 + 0 part	88050	99.724	1.016	0	1.69	2	1513881	1031668	1031668	464980	711502	2	2	4	3	19	3022	1527002	1031668 COUNT: 2	4215610	4359519	0	0	88144	1
NCTC3610	minimus	9	9	4324624	4324624	9	1665241	4324624	4215610	43.35	43.51	1054626	1054626	727883	727883	2	2	3	3	10	6	3507161	0	1 + 0 part	84216	99.996	1.008	0.32	0.76	1.68	1529096	1029537	1029537	727103	727103	2	2	3	3	9	5364	1665241	1054626 COUNT: 2	4215610	4324624	0	0	84313	1
NCTC3610	minimus_quiver	9	9	4324610	4324610	9	1665235	4324610	4215610	43.35	43.51	1054626	1054626	727883	727883	2	2	3	3	10	6	3507149	0	1 + 0 part	84215	99.996	1.008	0	0.71	1.19	1529092	1029537	1029537	727103	727103	2	2	3	3	9	5363	1665235	1054626 COUNT: 2	4215610	4324610	0	0	84312	1
NCTC3610	sprai	19	19	4341106	4341106	19	1527002	4341106	4215610	43.37	43.51	1031668	1031668	711502	711502	2	2	3	3	4	4	44224	0	1 + 0 part	84216	99.608	1.014	0	0.81	1.48	1513881	1031668	1031668	711502	711502	2	2	3	3	19	3022	1527002	1031668 COUNT: 2	4215610	4341106	0	0	84304	1
NCTC3610	sprai_quiver	19	19	4341106	4341106	19	1527004	4341106	4215610	43.37	43.51	1031667	1031667	711502	711502	2	2	3	3	4	4	44223	0	1 + 0 part	84216	99.608	1.014	0	0.88	1.38	1513883	1031667	1031667	711502	711502	2	2	3	3	19	3022	1527004	1031667 COUNT: 2	4215610	4341106	0	0	84304	1
[truncated: 15 more columns]

## Sheet: Supplementary Table S4
NCTC_ID	Parameter_name	Parameter_value	ran_ok	number_of_input_contigs	contigs_after_merging	number_of_merges	contigs_after_cleaning	number_of_final_contigs	number_circularized
NCTC10005	b2r_length_cutoff	10000	1	8	8	0	6	6	0
NCTC10005	b2r_length_cutoff	20000	1	8	7	1	5	5	1
NCTC10005	b2r_length_cutoff	30000	1	8	7	1	5	5	1
NCTC10005	b2r_length_cutoff	40000	1	8	7	1	5	5	1
NCTC10005	b2r_length_cutoff	50000	1	8	7	1	5	5	1
NCTC10005	b2r_length_cutoff	60000	1	8	7	1	5	5	1
NCTC10005	b2r_length_cutoff	70000	1	8	7	1	4	4	2
NCTC10005	b2r_length_cutoff	80000	1	8	7	1	4	4	1
NCTC10005	b2r_length_cutoff	90000	1	8	7	1	4	4	2
NCTC10005	b2r_length_cutoff	100000	1	8	7	1	4	4	1
NCTC10005	b2r_length_cutoff	110000	1	8	7	1	4	4	1
NCTC10005	b2r_length_cutoff	120000	1	8	7	1	4	4	1
NCTC10005	b2r_length_cutoff	130000	1	8	7	1	4	4	1
NCTC10005	b2r_length_cutoff	140000	1	8	7	1	4	4	2
NCTC10005	b2r_length_cutoff	150000	1	8	7	1	4	4	1
NCTC10005	b2r_length_cutoff	160000	1	8	7	1	4	4	1
NCTC10005	b2r_length_cutoff	170000	1	8	7	1	4	4	2
NCTC10005	b2r_length_cutoff	180000	1	8	7	1	4	4	1
NCTC10005	b2r_length_cutoff	190000	1	8	7	1	4	4	2
NCTC10005	b2r_length_cutoff	200000	1	8	7	1	4	4	1
NCTC10005	merge_breaklen	100	1	8	7	1	4	4	1
NCTC10005	merge_breaklen	200	1	8	7	1	4	4	1
NCTC10005	merge_breaklen	300	1	8	7	1	4	4	1
NCTC10005	merge_breaklen	400	1	8	7	1	4	4	1
NCTC10005	merge_breaklen	500	1	8	7	1	4	4	1
NCTC10005	merge_breaklen	600	1	8	7	1	4	4	1
NCTC10005	merge_breaklen	800	1	8	7	1	4	4	1
NCTC10005	merge_breaklen	1000	1	8	7	1	4	4	1
NCTC10005	merge_breaklen	1250	1	8	7	1	4	4	1
NCTC10005	merge_breaklen	1500	1	8	7	1	4	4	1
NCTC10005	merge_diagdiff	5	1	8	7	1	4	4	1
NCTC10005	merge_diagdiff	10	1	8	7	1	4	4	1
NCTC10005	merge_diagdiff	15	1	8	7	1	4	4	1
NCTC10005	merge_diagdiff	20	1	8	7	1	4	4	1
NCTC10005	merge_diagdiff	25	1	8	7	1	4	4	1
NCTC10005	merge_diagdiff	30	1	8	7	1	4	4	1
NCTC10005	merge_diagdiff	35	1	8	7	1	4	4	1
NCTC10005	merge_diagdiff	40	1	8	7	1	4	4	1
NCTC10005	merge_diagdiff	45	1	8	7	1	4	4	1
NCTC10005	merge_diagdiff	50	1	8	7	1	4	4	1
NCTC10005	merge_min_id	70	1	8	7	1	4	4	1
NCTC10005	merge_min_id	75	1	8	7	1	4	4	1
NCTC10005	merge_min_id	80	1	8	7	1	4	4	1
NCTC10005	merge_min_id	85	1	8	7	1	4	4	1
NCTC10005	merge_min_id	90	1	8	7	1	4	4	1
NCTC10005	merge_min_id	95	1	8	7	1	4	4	1
NCTC10005	merge_min_id	100	1	8	8	0	6	6	0
NCTC10005	merge_min_length	100	1	8	7	1	4	4	1
NCTC10005	merge_min_length	200	1	8	7	1	4	4	1
NCTC10005	merge_min_length	300	1	8	7	1	4	4	1
NCTC10005	merge_min_length	400	1	8	7	1	4	4	1
NCTC10005	merge_min_length	500	1	8	7	1	4	4	1
NCTC10005	merge_min_length	600	1	8	7	1	4	4	1
NCTC10005	merge_min_length	700	1	8	7	1	4	4	1
NCTC10005	merge_min_length	800	1	8	7	1	4	4	1
NCTC10005	merge_min_length	900	1	8	7	1	4	4	1
NCTC10005	merge_min_length	1000	1	8	7	1	4	4	1
NCTC10005	merge_min_length	1100	1	8	7	1	4	4	1
NCTC10005	merge_min_length	1200	1	8	7	1	4	4	1
NCTC10005	merge_min_length	1300	1	8	7	1	4	4	1
NCTC10005	merge_min_length	1400	1	8	7	1	4	4	1
NCTC10005	merge_min_length	1500	1	8	7	1	4	4	1
NCTC10005	merge_min_length	1600	1	8	7	1	4	4	1
NCTC10005	merge_min_length	1700	1	8	7	1	4	4	1
NCTC10005	merge_min_length	1800	1	8	7	1	4	4	1
NCTC10005	merge_min_length	1900	1	8	7	1	4	4	1
NCTC10005	merge_min_length	2000	1	8	7	1	4	4	1
NCTC10005	merge_min_length_merge	500	1	8	7	1	4	4	1
NCTC10005	merge_min_length_merge	1000	1	8	7	1	4	4	1
NCTC10005	merge_min_length_merge	1500	1	8	7	1	4	4	1
NCTC10005	merge_min_length_merge	2000	1	8	7	1	4	4	1
NCTC10005	merge_min_length_merge	2500	1	8	7	1	4	4	1
NCTC10005	merge_min_length_merge	3000	1	8	7	1	4	4	1
NCTC10005	merge_min_length_merge	3500	1	8	7	1	4	4	1
NCTC10005	merge_min_length_merge	4000	1	8	7	1	4	4	1
NCTC10005	merge_min_length_merge	4500	1	8	7	1	4	4	1
NCTC10005	merge_min_length_merge	5000	1	8	7	1	4	4	1
NCTC10005	merge_min_length_merge	5500	1	8	7	1	4	4	1
NCTC10005	merge_min_length_merge	6000	1	8	7	1	4	4	1
NCTC10005	merge_min_length_merge	6500	1	8	7	1	4	4	1
NCTC10005	merge_min_length_merge	7000	1	8	7	1	4	4	1
NCTC10005	merge_min_length_merge	7500	1	8	7	1	4	4	1
NCTC10005	merge_min_length_merge	8000	1	8	7	1	4	4	1
NCTC10005	merge_min_length_merge	8500	1	8	7	1	4	4	1
NCTC10005	merge_min_length_merge	9000	1	8	7	1	4	4	1
NCTC10005	merge_min_length_merge	9500	1	8	7	1	4	4	1
NCTC10005	merge_min_length_merge	10000	1	8	7	1	4	4	1
NCTC10005	merge_reassemble_end	200	1	8	7	1	4	4	1
NCTC10005	merge_reassemble_end	400	1	8	7	1	4	4	1
NCTC10005	merge_reassemble_end	600	1	8	7	1	4	4	1
NCTC10005	merge_reassemble_end	800	1	8	7	1	4	4	1
NCTC10005	merge_reassemble_end	1000	1	8	7	1	4	4	1
NCTC10005	merge_reassemble_end	1200	1	8	7	1	4	4	1
NCTC10005	merge_reassemble_end	1400	1	8	7	1	4	4	1
NCTC10005	merge_reassemble_end	1600	1	8	7	1	4	4	1
NCTC10005	merge_reassemble_end	1800	1	8	7	1	4	4	1
NCTC10005	merge_reassemble_end	2000	1	8	7	1	4	4	1
NCTC10005	merge_reassemble_end	2200	1	8	7	1	4	4	1
NCTC10005	merge_reassemble_end	2400	1	8	7	1	4	4	1
NCTC10005	merge_reassemble_end	2600	1	8	7	1	4	4	1
NCTC10005	merge_reassemble_end	2800	1	8	7	1	4	4	1
NCTC10005	merge_reassemble_end	3000	1	8	7	1	4	4	1
NCTC10005	merge_ref_end	1000	1	8	8	0	6	6	1
NCTC10005	merge_ref_end	2000	1	8	8	0	6	6	1
NCTC10005	merge_ref_end	3000	1	8	7	1	4	4	1
NCTC10005	merge_ref_end	4000	1	8	7	1	4	4	1
NCTC10005	merge_ref_end	5000	1	8	7	1	4	4	1
NCTC10005	merge_ref_end	6000	1	8	7	1	4	4	1
NCTC10005	merge_ref_end	7000	1	8	7	1	4	4	1
NCTC10005	merge_ref_end	8000	1	8	7	1	4	4	1
NCTC10005	merge_ref_end	9000	1	8	7	1	4	4	1
NCTC10005	merge_ref_end	10000	1	8	7	1	4	4	1
NCTC10005	merge_ref_end	11000	1	8	7	1	4	4	1
NCTC10005	merge_ref_end	12000	1	8	7	1	4	4	1
NCTC10005	merge_ref_end	13000	1	8	7	1	4	4	1
NCTC10005	merge_ref_end	14000	1	8	7	1	4	4	1
NCTC10005	merge_ref_end	15000	1	8	7	1	4	4	1
NCTC10005	merge_ref_end	16000	1	8	7	1	4	4	1
NCTC10005	merge_ref_end	17000	1	8	7	1	4	4	1
NCTC10005	merge_ref_end	18000	1	8	7	1	4	4	1
NCTC10005	merge_ref_end	19000	1	8	7	1	4	4	1
NCTC10005	merge_ref_end	20000	1	8	7	1	4	4	1
NCTC10005	merge_ref_end	21000	1	8	7	1	4	4	1
NCTC10005	merge_ref_end	22000	1	8	7	1	4	4	1
NCTC10005	merge_ref_end	23000	1	8	7	1	4	4	1
NCTC10005	merge_ref_end	24000	1	8	7	1	4	4	1
NCTC10005	merge_ref_end	25000	1	8	7	1	4	4	1
NCTC10005	merge_ref_end	26000	1	8	7	1	4	4	1
NCTC10005	merge_ref_end	27000	1	8	7	1	4	4	1
NCTC10005	merge_ref_end	28000	1	8	7	1	4	4	1
NCTC10005	merge_ref_end	29000	1	8	7	1	4	4	1
NCTC10005	merge_ref_end	30000	1	8	7	1	4	4	1
NCTC10833	b2r_length_cutoff	10000	0	-1	-1	-1	-1	-1	-1
NCTC10833	b2r_length_cutoff	20000	0	-1	-1	-1	-1	-1	-1
NCTC10833	b2r_length_cutoff	30000	1	3	3	0	3	3	1
NCTC10833	b2r_length_cutoff	40000	1	3	3	0	3	3	1
NCTC10833	b2r_length_cutoff	50000	1	3	3	0	3	3	1
NCTC10833	b2r_length_cutoff	60000	1	3	3	0	3	3	1
NCTC10833	b2r_length_cutoff	70000	1	3	3	0	3	3	2
NCTC10833	b2r_length_cutoff	80000	1	3	3	0	3	3	2
NCTC10833	b2r_length_cutoff	90000	1	3	3	0	3	3	2
NCTC10833	b2r_length_cutoff	100000	1	3	3	0	3	3	2
NCTC10833	b2r_length_cutoff	110000	1	3	3	0	3	3	2
NCTC10833	b2r_length_cutoff	120000	1	3	3	0	3	3	2
NCTC10833	b2r_length_cutoff	130000	1	3	3	0	3	3	2
NCTC10833	b2r_length_cutoff	140000	1	3	3	0	3	3	2
NCTC10833	b2r_length_cutoff	150000	1	3	3	0	3	3	2
NCTC10833	b2r_length_cutoff	160000	1	3	3	0	3	3	2
NCTC10833	b2r_length_cutoff	170000	1	3	3	0	3	3	2
NCTC10833	b2r_length_cutoff	180000	1	3	3	0	3	3	2
NCTC10833	b2r_length_cutoff	190000	1	3	3	0	3	3	2
NCTC10833	b2r_length_cutoff	200000	1	3	3	0	3	3	2
NCTC10833	merge_breaklen	100	1	3	3	0	3	3	2
NCTC10833	merge_breaklen	200	1	3	3	0	3	3	2
NCTC10833	merge_breaklen	300	1	3	3	0	3	3	2
NCTC10833	merge_breaklen	400	1	3	3	0	3	3	2
NCTC10833	merge_breaklen	500	1	3	3	0	3	3	2
NCTC10833	merge_breaklen	600	1	3	3	0	3	3	2
NCTC10833	merge_breaklen	800	1	3	3	0	3	3	2
NCTC10833	merge_breaklen	1000	1	3	3	0	3	3	2
NCTC10833	merge_breaklen	1250	1	3	3	0	3	3	2
NCTC10833	merge_breaklen	1500	1	3	3	0	3	3	2
NCTC10833	merge_diagdiff	5	1	3	3	0	3	3	2
NCTC10833	merge_diagdiff	10	1	3	3	0	3	3	2
NCTC10833	merge_diagdiff	15	1	3	3	0	3	3	2
NCTC10833	merge_diagdiff	20	1	3	3	0	3	3	2
NCTC10833	merge_diagdiff	25	1	3	3	0	3	3	2
NCTC10833	merge_diagdiff	30	1	3	3	0	3	3	2
NCTC10833	merge_diagdiff	35	1	3	3	0	3	3	2
NCTC10833	merge_diagdiff	40	1	3	3	0	3	3	2
NCTC10833	merge_diagdiff	45	1	3	3	0	3	3	2
NCTC10833	merge_diagdiff	50	1	3	3	0	3	3	2
NCTC10833	merge_min_id	70	1	3	3	0	3	3	2
NCTC10833	merge_min_id	75	1	3	3	0	3	3	2
NCTC10833	merge_min_id	80	1	3	3	0	3	3	2
NCTC10833	merge_min_id	85	1	3	3	0	3	3	2
NCTC10833	merge_min_id	90	1	3	3	0	3	3	2
NCTC10833	merge_min_id	95	1	3	3	0	3	3	2
NCTC10833	merge_min_id	100	1	3	3	0	3	3	0
NCTC10833	merge_min_length	100	1	3	3	0	3	3	2
NCTC10833	merge_min_length	200	1	3	3	0	3	3	2
NCTC10833	merge_min_length	300	1	3	3	0	3	3	2
NCTC10833	merge_min_length	400	1	3	3	0	3	3	2
NCTC10833	merge_min_length	500	1	3	3	0	3	3	2
NCTC10833	merge_min_length	600	1	3	3	0	3	3	2
NCTC10833	merge_min_length	700	1	3	3	0	3	3	2
NCTC10833	merge_min_length	800	1	3	3	0	3	3	2
NCTC10833	merge_min_length	900	1	3	3	0	3	3	2
NCTC10833	merge_min_length	1000	1	3	3	0	3	3	2
NCTC10833	merge_min_length	1100	1	3	3	0	3	3	2
NCTC10833	merge_min_length	1200	1	3	3	0	3	3	2
NCTC10833	merge_min_length	1300	1	3	3	0	3	3	2
NCTC10833	merge_min_length	1400	1	3	3	0	3	3	2
NCTC10833	merge_min_length	1500	1	3	3	0	3	3	2
NCTC10833	merge_min_length	1600	1	3	3	0	3	3	2
NCTC10833	merge_min_length	1700	1	3	3	0	3	3	2
NCTC10833	merge_min_length	1800	1	3	3	0	3	3	2
NCTC10833	merge_min_length	1900	1	3	3	0	3	3	2
NCTC10833	merge_min_length	2000	1	3	3	0	3	3	2
NCTC10833	merge_min_length_merge	500	1	3	3	0	3	3	2
NCTC10833	merge_min_length_merge	1000	1	3	3	0	3	3	2
NCTC10833	merge_min_length_merge	1500	1	3	3	0	3	3	2
NCTC10833	merge_min_length_merge	2000	1	3	3	0	3	3	2
NCTC10833	merge_min_length_merge	2500	1	3	3	0	3	3	2
NCTC10833	merge_min_length_merge	3000	1	3	3	0	3	3	2
NCTC10833	merge_min_length_merge	3500	1	3	3	0	3	3	2
NCTC10833	merge_min_length_merge	4000	1	3	3	0	3	3	2
NCTC10833	merge_min_length_merge	4500	1	3	3	0	3	3	2
NCTC10833	merge_min_length_merge	5000	1	3	3	0	3	3	2
NCTC10833	merge_min_length_merge	5500	1	3	3	0	3	3	2
NCTC10833	merge_min_length_merge	6000	1	3	3	0	3	3	2
NCTC10833	merge_min_length_merge	6500	1	3	3	0	3	3	2
NCTC10833	merge_min_length_merge	7000	1	3	3	0	3	3	2
NCTC10833	merge_min_length_merge	7500	1	3	3	0	3	3	2
NCTC10833	merge_min_length_merge	8000	1	3	3	0	3	3	2
NCTC10833	merge_min_length_merge	8500	1	3	3	0	3	3	2
NCTC10833	merge_min_length_merge	9000	1	3	3	0	3	3	2
NCTC10833	merge_min_length_merge	9500	1	3	3	0	3	3	2
NCTC10833	merge_min_length_merge	10000	1	3	3	0	3	3	2
NCTC10833	merge_reassemble_end	200	1	3	3	0	3	3	2
NCTC10833	merge_reassemble_end	400	1	3	3	0	3	3	2
NCTC10833	merge_reassemble_end	600	1	3	3	0	3	3	2
NCTC10833	merge_reassemble_end	800	1	3	3	0	3	3	2
NCTC10833	merge_reassemble_end	1000	1	3	3	0	3	3	2
NCTC10833	merge_reassemble_end	1200	1	3	3	0	3	3	2
NCTC10833	merge_reassemble_end	1400	1	3	3	0	3	3	2
NCTC10833	merge_reassemble_end	1600	1	3	3	0	3	3	2
NCTC10833	merge_reassemble_end	1800	1	3	3	0	3	3	2
NCTC10833	merge_reassemble_end	2000	1	3	3	0	3	3	2
NCTC10833	merge_reassemble_end	2200	1	3	3	0	3	3	2
NCTC10833	merge_reassemble_end	2400	1	3	3	0	3	3	2
NCTC10833	merge_reassemble_end	2600	1	3	3	0	3	3	2
NCTC10833	merge_reassemble_end	2800	1	3	3	0	3	3	2
NCTC10833	merge_reassemble_end	3000	1	3	3	0	3	3	2
NCTC10833	merge_ref_end	1000	1	3	3	0	3	3	2
NCTC10833	merge_ref_end	2000	1	3	3	0	3	3	2
NCTC10833	merge_ref_end	3000	1	3	3	0	3	3	2
NCTC10833	merge_ref_end	4000	1	3	3	0	3	3	2
NCTC10833	merge_ref_end	5000	1	3	3	0	3	3	2
NCTC10833	merge_ref_end	6000	1	3	3	0	3	3	2
NCTC10833	merge_ref_end	7000	1	3	3	0	3	3	2
NCTC10833	merge_ref_end	8000	1	3	3	0	3	3	2
NCTC10833	merge_ref_end	9000	1	3	3	0	3	3	2
NCTC10833	merge_ref_end	10000	1	3	3	0	3	3	2
NCTC10833	merge_ref_end	11000	1	3	3	0	3	3	2
NCTC10833	merge_ref_end	12000	1	3	3	0	3	3	2
NCTC10833	merge_ref_end	13000	1	3	3	0	3	3	2
NCTC10833	merge_ref_end	14000	1	3	3	0	3	3	2
NCTC10833	merge_ref_end	15000	1	3	3	0	3	3	2
NCTC10833	merge_ref_end	16000	1	3	3	0	3	3	2
NCTC10833	merge_ref_end	17000	1	3	3	0	3	3	2
NCTC10833	merge_ref_end	18000	1	3	3	0	3	3	2
NCTC10833	merge_ref_end	19000	1	3	3	0	3	3	2
NCTC10833	merge_ref_end	20000	1	3	3	0	3	3	2
NCTC10833	merge_ref_end	21000	1	3	3	0	3	3	2
NCTC10833	merge_ref_end	22000	1	3	3	0	3	3	2
NCTC10833	merge_ref_end	23000	1	3	3	0	3	3	2
NCTC10833	merge_ref_end	24000	1	3	3	0	3	3	2
NCTC10833	merge_ref_end	25000	1	3	3	0	3	3	2
NCTC10833	merge_ref_end	26000	1	3	3	0	3	3	2
NCTC10833	merge_ref_end	27000	1	3	3	0	3	3	2
NCTC10833	merge_ref_end	28000	1	3	3	0	3	3	2
NCTC10833	merge_ref_end	29000	1	3	3	0	3	3	2
NCTC10833	merge_ref_end	30000	1	3	3	0	3	3	2
NCTC10963	b2r_length_cutoff	10000	0	-1	-1	-1	-1	-1	-1
NCTC10963	b2r_length_cutoff	20000	1	4	4	0	3	3	0
NCTC10963	b2r_length_cutoff	30000	1	4	3	1	2	2	1
NCTC10963	b2r_length_cutoff	40000	1	4	4	0	3	3	1
NCTC10963	b2r_length_cutoff	50000	1	4	4	0	3	3	1
NCTC10963	b2r_length_cutoff	60000	1	4	4	0	3	3	1
NCTC10963	b2r_length_cutoff	70000	1	4	4	0	3	3	1
NCTC10963	b2r_length_cutoff	80000	1	4	4	0	3	3	1
NCTC10963	b2r_length_cutoff	90000	1	4	4	0	3	3	1
NCTC10963	b2r_length_cutoff	100000	1	4	4	0	3	3	1
NCTC10963	b2r_length_cutoff	110000	1	4	4	0	3	3	1
NCTC10963	b2r_length_cutoff	120000	1	4	4	0	3	3	1
NCTC10963	b2r_length_cutoff	130000	1	4	4	0	3	3	1
NCTC10963	b2r_length_cutoff	140000	1	4	4	0	3	3	1
NCTC10963	b2r_length_cutoff	150000	1	4	4	0	3	3	1
NCTC10963	b2r_length_cutoff	160000	1	4	4	0	3	3	1
NCTC10963	b2r_length_cutoff	170000	1	4	4	0	3	3	1
NCTC10963	b2r_length_cutoff	180000	1	4	4	0	3	3	1
NCTC10963	b2r_length_cutoff	190000	1	4	4	0	3	3	1
NCTC10963	b2r_length_cutoff	200000	1	4	4	0	3	3	1
NCTC10963	merge_breaklen	100	1	4	4	0	3	3	1
NCTC10963	merge_breaklen	200	1	4	4	0	3	3	1
NCTC10963	merge_breaklen	300	1	4	4	0	3	3	1
NCTC10963	merge_breaklen	400	1	4	4	0	3	3	1
NCTC10963	merge_breaklen	500	1	4	4	0	3	3	1
NCTC10963	merge_breaklen	600	1	4	4	0	3	3	1
NCTC10963	merge_breaklen	800	1	4	4	0	3	3	1
NCTC10963	merge_breaklen	1000	1	4	4	0	3	3	1
NCTC10963	merge_breaklen	1250	1	4	4	0	3	3	1
NCTC10963	merge_breaklen	1500	1	4	4	0	3	3	1
NCTC10963	merge_diagdiff	5	1	4	4	0	3	3	1
NCTC10963	merge_diagdiff	10	1	4	4	0	3	3	1
NCTC10963	merge_diagdiff	15	1	4	4	0	3	3	1
NCTC10963	merge_diagdiff	20	1	4	4	0	3	3	1
NCTC10963	merge_diagdiff	25	1	4	4	0	3	3	1
NCTC10963	merge_diagdiff	30	1	4	4	0	3	3	1
NCTC10963	merge_diagdiff	35	1	4	4	0	3	3	1
NCTC10963	merge_diagdiff	40	1	4	4	0	3	3	1
NCTC10963	merge_diagdiff	45	1	4	4	0	3	3	1
NCTC10963	merge_diagdiff	50	1	4	4	0	3	3	1
NCTC10963	merge_min_id	70	1	4	4	0	3	3	1
NCTC10963	merge_min_id	75	1	4	4	0	3	3	1
NCTC10963	merge_min_id	80	1	4	4	0	3	3	1
NCTC10963	merge_min_id	85	1	4	4	0	3	3	1
NCTC10963	merge_min_id	90	1	4	4	0	3	3	1
NCTC10963	merge_min_id	95	1	4	4	0	3	3	1
NCTC10963	merge_min_id	100	1	4	4	0	3	3	0
NCTC10963	merge_min_length	100	1	4	4	0	3	3	1
NCTC10963	merge_min_length	200	1	4	4	0	3	3	1
NCTC10963	merge_min_length	300	1	4	4	0	3	3	1
NCTC10963	merge_min_length	400	1	4	4	0	3	3	1
NCTC10963	merge_min_length	500	1	4	4	0	3	3	1
NCTC10963	merge_min_length	600	1	4	4	0	3	3	1
NCTC10963	merge_min_length	700	1	4	4	0	3	3	1
NCTC10963	merge_min_length	800	1	4	4	0	3	3	1
NCTC10963	merge_min_length	900	1	4	4	0	3	3	1
NCTC10963	merge_min_length	1000	1	4	4	0	3	3	1
NCTC10963	merge_min_length	1100	1	4	4	0	3	3	1
NCTC10963	merge_min_length	1200	1	4	4	0	3	3	1
NCTC10963	merge_min_length	1300	1	4	4	0	3	3	1
NCTC10963	merge_min_length	1400	1	4	4	0	3	3	1
NCTC10963	merge_min_length	1500	1	4	4	0	3	3	1
NCTC10963	merge_min_length	1600	1	4	4	0	3	3	1
NCTC10963	merge_min_length	1700	1	4	4	0	3	3	1
NCTC10963	merge_min_length	1800	1	4	4	0	3	3	1
NCTC10963	merge_min_length	1900	1	4	4	0	3	3	1
NCTC10963	merge_min_length	2000	1	4	4	0	3	3	1
NCTC10963	merge_min_length_merge	500	1	4	4	0	3	3	1
NCTC10963	merge_min_length_merge	1000	1	4	4	0	3	3	1
NCTC10963	merge_min_length_merge	1500	1	4	4	0	3	3	1
NCTC10963	merge_min_length_merge	2000	1	4	4	0	3	3	1
NCTC10963	merge_min_length_merge	2500	1	4	4	0	3	3	1
NCTC10963	merge_min_length_merge	3000	1	4	4	0	3	3	1
NCTC10963	merge_min_length_merge	3500	1	4	4	0	3	3	1
NCTC10963	merge_min_length_merge	4000	1	4	4	0	3	3	1
NCTC10963	merge_min_length_merge	4500	1	4	4	0	3	3	1
NCTC10963	merge_min_length_merge	5000	1	4	4	0	3	3	1
NCTC10963	merge_min_length_merge	5500	1	4	4	0	3	3	1
NCTC10963	merge_min_length_merge	6000	1	4	4	0	3	3	1
NCTC10963	merge_min_length_merge	6500	1	4	4	0	3	3	1
NCTC10963	merge_min_length_merge	7000	1	4	4	0	3	3	1
NCTC10963	merge_min_length_merge	7500	1	4	4	0	3	3	1
NCTC10963	merge_min_length_merge	8000	1	4	4	0	3	3	1
NCTC10963	merge_min_length_merge	8500	1	4	4	0	3	3	1
NCTC10963	merge_min_length_merge	9000	1	4	4	0	3	3	1
NCTC10963	merge_min_length_merge	9500	1	4	4	0	3	3	1
NCTC10963	merge_min_length_merge	10000	1	4	4	0	3	3	1
NCTC10963	merge_reassemble_end	200	1	4	4	0	3	3	1
NCTC10963	merge_reassemble_end	400	1	4	4	0	3	3	1
NCTC10963	merge_reassemble_end	600	1	4	4	0	3	3	1
NCTC10963	merge_reassemble_end	800	1	4	4	0	3	3	1
NCTC10963	merge_reassemble_end	1000	1	4	4	0	3	3	1
NCTC10963	merge_reassemble_end	1200	1	4	4	0	3	3	1
NCTC10963	merge_reassemble_end	1400	1	4	4	0	3	3	1
NCTC10963	merge_reassemble_end	1600	1	4	4	0	3	3	1
NCTC10963	merge_reassemble_end	1800	1	4	4	0	3	3	1
NCTC10963	merge_reassemble_end	2000	1	4	4	0	3	3	1
NCTC10963	merge_reassemble_end	2200	1	4	4	0	3	3	1
NCTC10963	merge_reassemble_end	2400	1	4	4	0	3	3	1
NCTC10963	merge_reassemble_end	2600	1	4	4	0	3	3	1
NCTC10963	merge_reassemble_end	2800	1	4	4	0	3	3	1
NCTC10963	merge_reassemble_end	3000	1	4	4	0	3	3	1
NCTC10963	merge_ref_end	1000	1	4	4	0	3	3	1
NCTC10963	merge_ref_end	2000	1	4	4	0	3	3	1
NCTC10963	merge_ref_end	3000	1	4	4	0	3	3	1
NCTC10963	merge_ref_end	4000	1	4	4	0	3	3	1
NCTC10963	merge_ref_end	5000	1	4	4	0	3	3	1
NCTC10963	merge_ref_end	6000	1	4	4	0	3	3	1
NCTC10963	merge_ref_end	7000	1	4	4	0	3	3	1
NCTC10963	merge_ref_end	8000	1	4	4	0	3	3	1
NCTC10963	merge_ref_end	9000	1	4	4	0	3	3	1
NCTC10963	merge_ref_end	10000	1	4	4	0	3	3	1
NCTC10963	merge_ref_end	11000	1	4	4	0	3	3	1
NCTC10963	merge_ref_end	12000	1	4	4	0	3	3	1
NCTC10963	merge_ref_end	13000	1	4	4	0	3	3	1
NCTC10963	merge_ref_end	14000	1	4	4	0	3	3	1
NCTC10963	merge_ref_end	15000	1	4	4	0	3	3	1
NCTC10963	merge_ref_end	16000	1	4	4	0	3	3	1
NCTC10963	merge_ref_end	17000	1	4	4	0	3	3	1
NCTC10963	merge_ref_end	18000	1	4	4	0	3	3	1
NCTC10963	merge_ref_end	19000	1	4	4	0	3	3	1
NCTC10963	merge_ref_end	20000	1	4	4	0	3	3	1
NCTC10963	merge_ref_end	21000	1	4	4	0	3	3	1
NCTC10963	merge_ref_end	22000	1	4	4	0	3	3	1
NCTC10963	merge_ref_end	23000	1	4	4	0	3	3	1
NCTC10963	merge_ref_end	24000	1	4	4	0	3	3	1
NCTC10963	merge_ref_end	25000	1	4	4	0	3	3	1
NCTC10963	merge_ref_end	26000	1	4	4	0	3	3	1
NCTC10963	merge_ref_end	27000	1	4	4	0	3	3	1
NCTC10963	merge_ref_end	28000	1	4	4	0	3	3	1
NCTC10963	merge_ref_end	29000	1	4	4	0	3	3	1
NCTC10963	merge_ref_end	30000	1	4	4	0	3	3	1
NCTC11192	b2r_length_cutoff	10000	0	-1	-1	-1	-1	-1	-1
NCTC11192	b2r_length_cutoff	20000	0	-1	-1	-1	-1	-1	-1
NCTC11192	b2r_length_cutoff	30000	1	2	2	0	2	2	1
NCTC11192	b2r_length_cutoff	40000	1	2	2	0	2	2	1
NCTC11192	b2r_length_cutoff	50000	1	2	2	0	2	2	1
NCTC11192	b2r_length_cutoff	60000	1	2	2	0	2	2	1
NCTC11192	b2r_length_cutoff	70000	1	2	2	0	2	2	1
NCTC11192	b2r_length_cutoff	80000	1	2	2	0	2	2	1
NCTC11192	b2r_length_cutoff	90000	1	2	2	0	2	2	1
NCTC11192	b2r_length_cutoff	100000	1	2	2	0	2	2	1
NCTC11192	b2r_length_cutoff	110000	1	2	2	0	2	2	1
NCTC11192	b2r_length_cutoff	120000	1	2	2	0	2	2	1
NCTC11192	b2r_length_cutoff	130000	1	2	2	0	2	2	1
NCTC11192	b2r_length_cutoff	140000	1	2	2	0	2	2	1
NCTC11192	b2r_length_cutoff	150000	1	2	2	0	2	2	1
NCTC11192	b2r_length_cutoff	160000	1	2	2	0	2	2	1
NCTC11192	b2r_length_cutoff	170000	1	2	2	0	2	2	1
NCTC11192	b2r_length_cutoff	180000	1	2	2	0	2	2	1
NCTC11192	b2r_length_cutoff	190000	1	2	2	0	2	2	1
NCTC11192	b2r_length_cutoff	200000	1	2	2	0	2	2	1
NCTC11192	merge_breaklen	100	1	2	2	0	2	2	1
NCTC11192	merge_breaklen	200	1	2	2	0	2	2	1
NCTC11192	merge_breaklen	300	1	2	2	0	2	2	1
NCTC11192	merge_breaklen	400	1	2	2	0	2	2	1
NCTC11192	merge_breaklen	500	1	2	2	0	2	2	1
NCTC11192	merge_breaklen	600	1	2	2	0	2	2	1
NCTC11192	merge_breaklen	800	1	2	2	0	2	2	1
NCTC11192	merge_breaklen	1000	1	2	2	0	2	2	1
NCTC11192	merge_breaklen	1250	1	2	2	0	2	2	1
NCTC11192	merge_breaklen	1500	1	2	2	0	2	2	1
NCTC11192	merge_diagdiff	5	1	2	2	0	2	2	1
NCTC11192	merge_diagdiff	10	1	2	2	0	2	2	1
NCTC11192	merge_diagdiff	15	1	2	2	0	2	2	1
NCTC11192	merge_diagdiff	20	1	2	2	0	2	2	1
NCTC11192	merge_diagdiff	25	1	2	2	0	2	2	1
NCTC11192	merge_diagdiff	30	1	2	2	0	2	2	1
NCTC11192	merge_diagdiff	35	1	2	2	0	2	2	1
NCTC11192	merge_diagdiff	40	1	2	2	0	2	2	1
NCTC11192	merge_diagdiff	45	1	2	2	0	2	2	1
NCTC11192	merge_diagdiff	50	1	2	2	0	2	2	1
NCTC11192	merge_min_id	70	1	2	2	0	2	2	1
NCTC11192	merge_min_id	75	1	2	2	0	2	2	1
NCTC11192	merge_min_id	80	1	2	2	0	2	2	1
NCTC11192	merge_min_id	85	1	2	2	0	2	2	1
NCTC11192	merge_min_id	90	1	2	2	0	2	2	1
NCTC11192	merge_min_id	95	1	2	2	0	2	2	1
NCTC11192	merge_min_id	100	1	2	2	0	2	2	0
NCTC11192	merge_min_length	100	1	2	2	0	2	2	1
NCTC11192	merge_min_length	200	1	2	2	0	2	2	1
NCTC11192	merge_min_length	300	1	2	2	0	2	2	1
NCTC11192	merge_min_length	400	1	2	2	0	2	2	1
NCTC11192	merge_min_length	500	1	2	2	0	2	2	1
NCTC11192	merge_min_length	600	1	2	2	0	2	2	1
NCTC11192	merge_min_length	700	1	2	2	0	2	2	1
NCTC11192	merge_min_length	800	1	2	2	0	2	2	1
NCTC11192	merge_min_length	900	1	2	2	0	2	2	1
NCTC11192	merge_min_length	1000	1	2	2	0	2	2	1
NCTC11192	merge_min_length	1100	1	2	2	0	2	2	1
NCTC11192	merge_min_length	1200	1	2	2	0	2	2	1
NCTC11192	merge_min_length	1300	1	2	2	0	2	2	1
NCTC11192	merge_min_length	1400	1	2	2	0	2	2	1
NCTC11192	merge_min_length	1500	1	2	2	0	2	2	1
NCTC11192	merge_min_length	1600	1	2	2	0	2	2	1
NCTC11192	merge_min_length	1700	1	2	2	0	2	2	1
NCTC11192	merge_min_length	1800	1	2	2	0	2	2	1
NCTC11192	merge_min_length	1900	1	2	2	0	2	2	1
NCTC11192	merge_min_length	2000	1	2	2	0	2	2	1
NCTC11192	merge_min_length_merge	500	1	2	2	0	2	2	1
NCTC11192	merge_min_length_merge	1000	1	2	2	0	2	2	1
NCTC11192	merge_min_length_merge	1500	1	2	2	0	2	2	1
NCTC11192	merge_min_length_merge	2000	1	2	2	0	2	2	1
NCTC11192	merge_min_length_merge	2500	1	2	2	0	2	2	1
NCTC11192	merge_min_length_merge	3000	1	2	2	0	2	2	1
NCTC11192	merge_min_length_merge	3500	1	2	2	0	2	2	1
NCTC11192	merge_min_length_merge	4000	1	2	2	0	2	2	1
NCTC11192	merge_min_length_merge	4500	1	2	2	0	2	2	1
NCTC11192	merge_min_length_merge	5000	1	2	2	0	2	2	1
NCTC11192	merge_min_length_merge	5500	1	2	2	0	2	2	1
NCTC11192	merge_min_length_merge	6000	1	2	2	0	2	2	1
NCTC11192	merge_min_length_merge	6500	1	2	2	0	2	2	1
NCTC11192	merge_min_length_merge	7000	1	2	2	0	2	2	1
NCTC11192	merge_min_length_merge	7500	1	2	2	0	2	2	1
NCTC11192	merge_min_length_merge	8000	1	2	2	0	2	2	1
NCTC11192	merge_min_length_merge	8500	1	2	2	0	2	2	1
NCTC11192	merge_min_length_merge	9000	1	2	2	0	2	2	1
NCTC11192	merge_min_length_merge	9500	1	2	2	0	2	2	1
NCTC11192	merge_min_length_merge	10000	1	2	2	0	2	2	1
NCTC11192	merge_reassemble_end	200	1	2	2	0	2	2	1
NCTC11192	merge_reassemble_end	400	1	2	2	0	2	2	1
NCTC11192	merge_reassemble_end	600	1	2	2	0	2	2	1
NCTC11192	merge_reassemble_end	800	1	2	2	0	2	2	1
NCTC11192	merge_reassemble_end	1000	1	2	2	0	2	2	1
NCTC11192	merge_reassemble_end	1200	1	2	2	0	2	2	1
NCTC11192	merge_reassemble_end	1400	1	2	2	0	2	2	1
NCTC11192	merge_reassemble_end	1600	1	2	2	0	2	2	1
NCTC11192	merge_reassemble_end	1800	1	2	2	0	2	2	1
NCTC11192	merge_reassemble_end	2000	1	2	2	0	2	2	1
NCTC11192	merge_reassemble_end	2200	1	2	2	0	2	2	1
NCTC11192	merge_reassemble_end	2400	1	2	2	0	2	2	1
NCTC11192	merge_reassemble_end	2600	1	2	2	0	2	2	1
NCTC11192	merge_reassemble_end	2800	1	2	2	0	2	2	1
NCTC11192	merge_reassemble_end	3000	1	2	2	0	2	2	1
NCTC11192	merge_ref_end	1000	1	2	2	0	2	2	0
NCTC11192	merge_ref_end	2000	1	2	2	0	2	2	1
NCTC11192	merge_ref_end	3000	1	2	2	0	2	2	1
NCTC11192	merge_ref_end	4000	1	2	2	0	2	2	1
NCTC11192	merge_ref_end	5000	1	2	2	0	2	2	1
NCTC11192	merge_ref_end	6000	1	2	2	0	2	2	1
NCTC11192	merge_ref_end	7000	1	2	2	0	2	2	1
NCTC11192	merge_ref_end	8000	1	2	2	0	2	2	1
NCTC11192	merge_ref_end	9000	1	2	2	0	2	2	1
NCTC11192	merge_ref_end	10000	1	2	2	0	2	2	1
NCTC11192	merge_ref_end	11000	1	2	2	0	2	2	1
NCTC11192	merge_ref_end	12000	1	2	2	0	2	2	1
NCTC11192	merge_ref_end	13000	1	2	2	0	2	2	1
NCTC11192	merge_ref_end	14000	1	2	2	0	2	2	1
NCTC11192	merge_ref_end	15000	1	2	2	0	2	2	1
NCTC11192	merge_ref_end	16000	1	2	2	0	2	2	1
NCTC11192	merge_ref_end	17000	1	2	2	0	2	2	1
NCTC11192	merge_ref_end	18000	1	2	2	0	2	2	1
NCTC11192	merge_ref_end	19000	1	2	2	0	2	2	1
NCTC11192	merge_ref_end	20000	1	2	2	0	2	2	1
NCTC11192	merge_ref_end	21000	1	2	2	0	2	2	1
NCTC11192	merge_ref_end	22000	1	2	2	0	2	2	1
NCTC11192	merge_ref_end	23000	1	2	2	0	2	2	1
NCTC11192	merge_ref_end	24000	1	2	2	0	2	2	1
NCTC11192	merge_ref_end	25000	1	2	2	0	2	2	1
NCTC11192	merge_ref_end	26000	1	2	2	0	2	2	1
NCTC11192	merge_ref_end	27000	1	2	2	0	2	2	1
NCTC11192	merge_ref_end	28000	1	2	2	0	2	2	1
NCTC11192	merge_ref_end	29000	1	2	2	0	2	2	1
NCTC11192	merge_ref_end	30000	1	2	2	0	2	2	1
NCTC12419	b2r_length_cutoff	10000	1	1	1	0	1	1	1
NCTC12419	b2r_length_cutoff	20000	1	1	1	0	1	1	1
NCTC12419	b2r_length_cutoff	30000	1	1	1	0	1	1	1
NCTC12419	b2r_length_cutoff	40000	1	1	1	0	1	1	1
NCTC12419	b2r_length_cutoff	50000	1	1	1	0	1	1	1
NCTC12419	b2r_length_cutoff	60000	1	1	1	0	1	1	1
NCTC12419	b2r_length_cutoff	70000	1	1	1	0	1	1	1
NCTC12419	b2r_length_cutoff	80000	1	1	1	0	1	1	1
NCTC12419	b2r_length_cutoff	90000	1	1	1	0	1	1	1
NCTC12419	b2r_length_cutoff	100000	1	1	1	0	1	1	1
NCTC12419	b2r_length_cutoff	110000	1	1	1	0	1	1	1
NCTC12419	b2r_length_cutoff	120000	1	1	1	0	1	1	1
NCTC12419	b2r_length_cutoff	130000	1	1	1	0	1	1	1
NCTC12419	b2r_length_cutoff	140000	1	1	1	0	1	1	1
NCTC12419	b2r_length_cutoff	150000	1	1	1	0	1	1	1
NCTC12419	b2r_length_cutoff	160000	1	1	1	0	1	1	1
NCTC12419	b2r_length_cutoff	170000	1	1	1	0	1	1	1
NCTC12419	b2r_length_cutoff	180000	1	1	1	0	1	1	1
NCTC12419	b2r_length_cutoff	190000	1	1	1	0	1	1	1
NCTC12419	b2r_length_cutoff	200000	1	1	1	0	1	1	1
NCTC12419	merge_breaklen	100	1	1	1	0	1	1	1
NCTC12419	merge_breaklen	200	1	1	1	0	1	1	1
NCTC12419	merge_breaklen	300	1	1	1	0	1	1	1
NCTC12419	merge_breaklen	400	1	1	1	0	1	1	1
NCTC12419	merge_breaklen	500	1	1	1	0	1	1	1
NCTC12419	merge_breaklen	600	1	1	1	0	1	1	1
NCTC12419	merge_breaklen	800	1	1	1	0	1	1	1
NCTC12419	merge_breaklen	1000	1	1	1	0	1	1	1
NCTC12419	merge_breaklen	1250	1	1	1	0	1	1	1
NCTC12419	merge_breaklen	1500	1	1	1	0	1	1	1
NCTC12419	merge_diagdiff	5	1	1	1	0	1	1	1
NCTC12419	merge_diagdiff	10	1	1	1	0	1	1	1
NCTC12419	merge_diagdiff	15	1	1	1	0	1	1	1
NCTC12419	merge_diagdiff	20	1	1	1	0	1	1	1
NCTC12419	merge_diagdiff	25	1	1	1	0	1	1	1
NCTC12419	merge_diagdiff	30	1	1	1	0	1	1	1
NCTC12419	merge_diagdiff	35	1	1	1	0	1	1	1
NCTC12419	merge_diagdiff	40	1	1	1	0	1	1	1
NCTC12419	merge_diagdiff	45	1	1	1	0	1	1	1
NCTC12419	merge_diagdiff	50	1	1	1	0	1	1	1
NCTC12419	merge_min_id	70	1	1	1	0	1	1	1
NCTC12419	merge_min_id	75	1	1	1	0	1	1	1
NCTC12419	merge_min_id	80	1	1	1	0	1	1	1
NCTC12419	merge_min_id	85	1	1	1	0	1	1	1
NCTC12419	merge_min_id	90	1	1	1	0	1	1	1
NCTC12419	merge_min_id	95	1	1	1	0	1	1	1
NCTC12419	merge_min_id	100	1	1	1	0	1	1	0
NCTC12419	merge_min_length	100	1	1	1	0	1	1	1
NCTC12419	merge_min_length	200	1	1	1	0	1	1	1
NCTC12419	merge_min_length	300	1	1	1	0	1	1	1
NCTC12419	merge_min_length	400	1	1	1	0	1	1	1
NCTC12419	merge_min_length	500	1	1	1	0	1	1	1
NCTC12419	merge_min_length	600	1	1	1	0	1	1	1
NCTC12419	merge_min_length	700	1	1	1	0	1	1	1
NCTC12419	merge_min_length	800	1	1	1	0	1	1	1
NCTC12419	merge_min_length	900	1	1	1	0	1	1	1
NCTC12419	merge_min_length	1000	1	1	1	0	1	1	1
NCTC12419	merge_min_length	1100	1	1	1	0	1	1	1
NCTC12419	merge_min_length	1200	1	1	1	0	1	1	1
NCTC12419	merge_min_length	1300	1	1	1	0	1	1	1
NCTC12419	merge_min_length	1400	1	1	1	0	1	1	1
NCTC12419	merge_min_length	1500	1	1	1	0	1	1	1
NCTC12419	merge_min_length	1600	1	1	1	0	1	1	1
NCTC12419	merge_min_length	1700	1	1	1	0	1	1	1
NCTC12419	merge_min_length	1800	1	1	1	0	1	1	1
NCTC12419	merge_min_length	1900	1	1	1	0	1	1	1
NCTC12419	merge_min_length	2000	1	1	1	0	1	1	1
NCTC12419	merge_min_length_merge	500	1	1	1	0	1	1	1
NCTC12419	merge_min_length_merge	1000	1	1	1	0	1	1	1
NCTC12419	merge_min_length_merge	1500	1	1	1	0	1	1	1
NCTC12419	merge_min_length_merge	2000	1	1	1	0	1	1	1
NCTC12419	merge_min_length_merge	2500	1	1	1	0	1	1	1
NCTC12419	merge_min_length_merge	3000	1	1	1	0	1	1	1
NCTC12419	merge_min_length_merge	3500	1	1	1	0	1	1	1
NCTC12419	merge_min_length_merge	4000	1	1	1	0	1	1	1
NCTC12419	merge_min_length_merge	4500	1	1	1	0	1	1	1
NCTC12419	merge_min_length_merge	5000	1	1	1	0	1	1	1
NCTC12419	merge_min_length_merge	5500	1	1	1	0	1	1	1
NCTC12419	merge_min_length_merge	6000	1	1	1	0	1	1	1
NCTC12419	merge_min_length_merge	6500	1	1	1	0	1	1	1
NCTC12419	merge_min_length_merge	7000	1	1	1	0	1	1	1
NCTC12419	merge_min_length_merge	7500	1	1	1	0	1	1	1
NCTC12419	merge_min_length_merge	8000	1	1	1	0	1	1	1
NCTC12419	merge_min_length_merge	8500	1	1	1	0	1	1	1
NCTC12419	merge_min_length_merge	9000	1	1	1	0	1	1	1
NCTC12419	merge_min_length_merge	9500	1	1	1	0	1	1	1
NCTC12419	merge_min_length_merge	10000	1	1	1	0	1	1	1
NCTC12419	merge_reassemble_end	200	1	1	1	0	1	1	1
NCTC12419	merge_reassemble_end	400	1	1	1	0	1	1	1
NCTC12419	merge_reassemble_end	600	1	1	1	0	1	1	1
NCTC12419	merge_reassemble_end	800	1	1	1	0	1	1	1
NCTC12419	merge_reassemble_end	1000	1	1	1	0	1	1	1
NCTC12419	merge_reassemble_end	1200	1	1	1	0	1	1	1
NCTC12419	merge_reassemble_end	1400	1	1	1	0	1	1	1
NCTC12419	merge_reassemble_end	1600	1	1	1	0	1	1	1
NCTC12419	merge_reassemble_end	1800	1	1	1	0	1	1	1
NCTC12419	merge_reassemble_end	2000	1	1	1	0	1	1	1
NCTC12419	merge_reassemble_end	2200	1	1	1	0	1	1	1
NCTC12419	merge_reassemble_end	2400	1	1	1	0	1	1	1
NCTC12419	merge_reassemble_end	2600	1	1	1	0	1	1	1
NCTC12419	merge_reassemble_end	2800	1	1	1	0	1	1	1
NCTC12419	merge_reassemble_end	3000	1	1	1	0	1	1	1
NCTC12419	merge_ref_end	1000	1	1	1	0	1	1	1
NCTC12419	merge_ref_end	2000	1	1	1	0	1	1	1
NCTC12419	merge_ref_end	3000	1	1	1	0	1	1	1
NCTC12419	merge_ref_end	4000	1	1	1	0	1	1	1
NCTC12419	merge_ref_end	5000	1	1	1	0	1	1	1
NCTC12419	merge_ref_end	6000	1	1	1	0	1	1	1
NCTC12419	merge_ref_end	7000	1	1	1	0	1	1	1
NCTC12419	merge_ref_end	8000	1	1	1	0	1	1	1
NCTC12419	merge_ref_end	9000	1	1	1	0	1	1	1
NCTC12419	merge_ref_end	10000	1	1	1	0	1	1	1
NCTC12419	merge_ref_end	11000	1	1	1	0	1	1	1
NCTC12419	merge_ref_end	12000	1	1	1	0	1	1	1
NCTC12419	merge_ref_end	13000	1	1	1	0	1	1	1
NCTC12419	merge_ref_end	14000	1	1	1	0	1	1	1
NCTC12419	merge_ref_end	15000	1	1	1	0	1	1	1
NCTC12419	merge_ref_end	16000	1	1	1	0	1	1	1
NCTC12419	merge_ref_end	17000	1	1	1	0	1	1	1
NCTC12419	merge_ref_end	18000	1	1	1	0	1	1	1
NCTC12419	merge_ref_end	19000	1	1	1	0	1	1	1
NCTC12419	merge_ref_end	20000	1	1	1	0	1	1	1
NCTC12419	merge_ref_end	21000	1	1	1	0	1	1	1
NCTC12419	merge_ref_end	22000	1	1	1	0	1	1	1
NCTC12419	merge_ref_end	23000	1	1	1	0	1	1	1
NCTC12419	merge_ref_end	24000	1	1	1	0	1	1	1
NCTC12419	merge_ref_end	25000	1	1	1	0	1	1	1
NCTC12419	merge_ref_end	26000	1	1	1	0	1	1	1
NCTC12419	merge_ref_end	27000	1	1	1	0	1	1	1
NCTC12419	merge_ref_end	28000	1	1	1	0	1	1	1
NCTC12419	merge_ref_end	29000	1	1	1	0	1	1	1
NCTC12419	merge_ref_end	30000	1	1	1	0	1	1	1
NCTC13251	b2r_length_cutoff	10000	1	1	1	0	1	1	0
NCTC13251	b2r_length_cutoff	20000	1	1	1	0	1	1	0
NCTC13251	b2r_length_cutoff	30000	1	1	1	0	1	1	1
NCTC13251	b2r_length_cutoff	40000	1	1	1	0	1	1	1
NCTC13251	b2r_length_cutoff	50000	1	1	1	0	1	1	1
NCTC13251	b2r_length_cutoff	60000	1	1	1	0	1	1	1
NCTC13251	b2r_length_cutoff	70000	1	1	1	0	1	1	1
NCTC13251	b2r_length_cutoff	80000	1	1	1	0	1	1	1
NCTC13251	b2r_length_cutoff	90000	1	1	1	0	1	1	1
NCTC13251	b2r_length_cutoff	100000	1	1	1	0	1	1	1
NCTC13251	b2r_length_cutoff	110000	1	1	1	0	1	1	0
NCTC13251	b2r_length_cutoff	120000	1	1	1	0	1	1	0
NCTC13251	b2r_length_cutoff	130000	1	1	1	0	1	1	0
NCTC13251	b2r_length_cutoff	140000	1	1	1	0	1	1	0
NCTC13251	b2r_length_cutoff	150000	1	1	1	0	1	1	0
NCTC13251	b2r_length_cutoff	160000	1	1	1	0	1	1	0
NCTC13251	b2r_length_cutoff	170000	1	1	1	0	1	1	0
NCTC13251	b2r_length_cutoff	180000	1	1	1	0	1	1	0
NCTC13251	b2r_length_cutoff	190000	1	1	1	0	1	1	0
NCTC13251	b2r_length_cutoff	200000	1	1	1	0	1	1	0
NCTC13251	merge_breaklen	100	1	1	1	0	1	1	1
NCTC13251	merge_breaklen	200	1	1	1	0	1	1	1
NCTC13251	merge_breaklen	300	1	1	1	0	1	1	1
NCTC13251	merge_breaklen	400	1	1	1	0	1	1	1
NCTC13251	merge_breaklen	500	1	1	1	0	1	1	1
NCTC13251	merge_breaklen	600	1	1	1	0	1	1	1
NCTC13251	merge_breaklen	800	1	1	1	0	1	1	1
NCTC13251	merge_breaklen	1000	1	1	1	0	1	1	1
NCTC13251	merge_breaklen	1250	1	1	1	0	1	1	1
NCTC13251	merge_breaklen	1500	1	1	1	0	1	1	1
NCTC13251	merge_diagdiff	5	1	1	1	0	1	1	1
NCTC13251	merge_diagdiff	10	1	1	1	0	1	1	1
NCTC13251	merge_diagdiff	15	1	1	1	0	1	1	1
NCTC13251	merge_diagdiff	20	1	1	1	0	1	1	1
NCTC13251	merge_diagdiff	25	1	1	1	0	1	1	1
NCTC13251	merge_diagdiff	30	1	1	1	0	1	1	1
NCTC13251	merge_diagdiff	35	1	1	1	0	1	1	1
NCTC13251	merge_diagdiff	40	1	1	1	0	1	1	1
NCTC13251	merge_diagdiff	45	1	1	1	0	1	1	1
NCTC13251	merge_diagdiff	50	1	1	1	0	1	1	1
NCTC13251	merge_min_id	70	1	1	1	0	1	1	1
NCTC13251	merge_min_id	75	1	1	1	0	1	1	1
NCTC13251	merge_min_id	80	1	1	1	0	1	1	1
NCTC13251	merge_min_id	85	1	1	1	0	1	1	1
NCTC13251	merge_min_id	90	1	1	1	0	1	1	1
NCTC13251	merge_min_id	95	1	1	1	0	1	1	1
NCTC13251	merge_min_id	100	1	1	1	0	1	1	0
NCTC13251	merge_min_length	100	1	1	1	0	1	1	1
NCTC13251	merge_min_length	200	1	1	1	0	1	1	1
NCTC13251	merge_min_length	300	1	1	1	0	1	1	1
NCTC13251	merge_min_length	400	1	1	1	0	1	1	1
NCTC13251	merge_min_length	500	1	1	1	0	1	1	1
NCTC13251	merge_min_length	600	1	1	1	0	1	1	1
NCTC13251	merge_min_length	700	1	1	1	0	1	1	1
NCTC13251	merge_min_length	800	1	1	1	0	1	1	1
NCTC13251	merge_min_length	900	1	1	1	0	1	1	1
NCTC13251	merge_min_length	1000	1	1	1	0	1	1	1
NCTC13251	merge_min_length	1100	1	1	1	0	1	1	1
NCTC13251	merge_min_length	1200	1	1	1	0	1	1	1
NCTC13251	merge_min_length	1300	1	1	1	0	1	1	1
NCTC13251	merge_min_length	1400	1	1	1	0	1	1	1
NCTC13251	merge_min_length	1500	1	1	1	0	1	1	1
NCTC13251	merge_min_length	1600	1	1	1	0	1	1	1
NCTC13251	merge_min_length	1700	1	1	1	0	1	1	1
NCTC13251	merge_min_length	1800	1	1	1	0	1	1	1
NCTC13251	merge_min_length	1900	1	1	1	0	1	1	1
NCTC13251	merge_min_length	2000	1	1	1	0	1	1	1
NCTC13251	merge_min_length_merge	500	1	1	1	0	1	1	1
NCTC13251	merge_min_length_merge	1000	1	1	1	0	1	1	1
NCTC13251	merge_min_length_merge	1500	1	1	1	0	1	1	1
NCTC13251	merge_min_length_merge	2000	1	1	1	0	1	1	1
NCTC13251	merge_min_length_merge	2500	1	1	1	0	1	1	1
NCTC13251	merge_min_length_merge	3000	1	1	1	0	1	1	1
NCTC13251	merge_min_length_merge	3500	1	1	1	0	1	1	1
NCTC13251	merge_min_length_merge	4000	1	1	1	0	1	1	1
NCTC13251	merge_min_length_merge	4500	1	1	1	0	1	1	1
NCTC13251	merge_min_length_merge	5000	1	1	1	0	1	1	1
NCTC13251	merge_min_length_merge	5500	1	1	1	0	1	1	1
NCTC13251	merge_min_length_merge	6000	1	1	1	0	1	1	1
NCTC13251	merge_min_length_merge	6500	1	1	1	0	1	1	1
NCTC13251	merge_min_length_merge	7000	1	1	1	0	1	1	1
NCTC13251	merge_min_length_merge	7500	1	1	1	0	1	1	1
NCTC13251	merge_min_length_merge	8000	1	1	1	0	1	1	1
NCTC13251	merge_min_length_merge	8500	1	1	1	0	1	1	1
NCTC13251	merge_min_length_merge	9000	1	1	1	0	1	1	1
NCTC13251	merge_min_length_merge	9500	1	1	1	0	1	1	1
NCTC13251	merge_min_length_merge	10000	1	1	1	0	1	1	1
NCTC13251	merge_reassemble_end	200	1	1	1	0	1	1	1
NCTC13251	merge_reassemble_end	400	1	1	1	0	1	1	1
NCTC13251	merge_reassemble_end	600	1	1	1	0	1	1	1
NCTC13251	merge_reassemble_end	800	1	1	1	0	1	1	1
NCTC13251	merge_reassemble_end	1000	1	1	1	0	1	1	1
NCTC13251	merge_reassemble_end	1200	1	1	1	0	1	1	1
NCTC13251	merge_reassemble_end	1400	1	1	1	0	1	1	1
NCTC13251	merge_reassemble_end	1600	1	1	1	0	1	1	1
NCTC13251	merge_reassemble_end	1800	1	1	1	0	1	1	1
NCTC13251	merge_reassemble_end	2000	1	1	1	0	1	1	1
NCTC13251	merge_reassemble_end	2200	1	1	1	0	1	1	1
NCTC13251	merge_reassemble_end	2400	1	1	1	0	1	1	1
NCTC13251	merge_reassemble_end	2600	1	1	1	0	1	1	1
NCTC13251	merge_reassemble_end	2800	1	1	1	0	1	1	1
NCTC13251	merge_reassemble_end	3000	1	1	1	0	1	1	1
NCTC13251	merge_ref_end	1000	1	1	1	0	1	1	1
NCTC13251	merge_ref_end	2000	1	1	1	0	1	1	1
NCTC13251	merge_ref_end	3000	1	1	1	0	1	1	1
NCTC13251	merge_ref_end	4000	1	1	1	0	1	1	1
NCTC13251	merge_ref_end	5000	1	1	1	0	1	1	1
NCTC13251	merge_ref_end	6000	1	1	1	0	1	1	1
NCTC13251	merge_ref_end	7000	1	1	1	0	1	1	1
NCTC13251	merge_ref_end	8000	1	1	1	0	1	1	1
NCTC13251	merge_ref_end	9000	1	1	1	0	1	1	1
NCTC13251	merge_ref_end	10000	1	1	1	0	1	1	1
NCTC13251	merge_ref_end	11000	1	1	1	0	1	1	1
NCTC13251	merge_ref_end	12000	1	1	1	0	1	1	1
NCTC13251	merge_ref_end	13000	1	1	1	0	1	1	1
NCTC13251	merge_ref_end	14000	1	1	1	0	1	1	1
NCTC13251	merge_ref_end	15000	1	1	1	0	1	1	1
NCTC13251	merge_ref_end	16000	1	1	1	0	1	1	1
NCTC13251	merge_ref_end	17000	1	1	1	0	1	1	1
NCTC13251	merge_ref_end	18000	1	1	1	0	1	1	1
NCTC13251	merge_ref_end	19000	1	1	1	0	1	1	1
NCTC13251	merge_ref_end	20000	1	1	1	0	1	1	1
NCTC13251	merge_ref_end	21000	1	1	1	0	1	1	1
NCTC13251	merge_ref_end	22000	1	1	1	0	1	1	1
NCTC13251	merge_ref_end	23000	1	1	1	0	1	1	1
NCTC13251	merge_ref_end	24000	1	1	1	0	1	1	1
NCTC13251	merge_ref_end	25000	1	1	1	0	1	1	1
NCTC13251	merge_ref_end	26000	1	1	1	0	1	1	1
NCTC13251	merge_ref_end	27000	1	1	1	0	1	1	1
NCTC13251	merge_ref_end	28000	1	1	1	0	1	1	1
NCTC13251	merge_ref_end	29000	1	1	1	0	1	1	1
NCTC13251	merge_ref_end	30000	1	1	1	0	1	1	1
NCTC13277	b2r_length_cutoff	10000	0	-1	-1	-1	-1	-1	-1
NCTC13277	b2r_length_cutoff	20000	1	1	1	0	1	1	1
NCTC13277	b2r_length_cutoff	30000	1	1	1	0	1	1	1
NCTC13277	b2r_length_cutoff	40000	1	1	1	0	1	1	1
NCTC13277	b2r_length_cutoff	50000	1	1	1	0	1	1	1
NCTC13277	b2r_length_cutoff	60000	1	1	1	0	1	1	1
NCTC13277	b2r_length_cutoff	70000	1	1	1	0	1	1	1
NCTC13277	b2r_length_cutoff	80000	1	1	1	0	1	1	1
NCTC13277	b2r_length_cutoff	90000	1	1	1	0	1	1	1
NCTC13277	b2r_length_cutoff	100000	1	1	1	0	1	1	1
NCTC13277	b2r_length_cutoff	110000	1	1	1	0	1	1	1
NCTC13277	b2r_length_cutoff	120000	1	1	1	0	1	1	1
NCTC13277	b2r_length_cutoff	130000	1	1	1	0	1	1	1
NCTC13277	b2r_length_cutoff	140000	1	1	1	0	1	1	1
NCTC13277	b2r_length_cutoff	150000	1	1	1	0	1	1	1
NCTC13277	b2r_length_cutoff	160000	1	1	1	0	1	1	1
NCTC13277	b2r_length_cutoff	170000	1	1	1	0	1	1	1
NCTC13277	b2r_length_cutoff	180000	1	1	1	0	1	1	1
NCTC13277	b2r_length_cutoff	190000	1	1	1	0	1	1	1
NCTC13277	b2r_length_cutoff	200000	1	1	1	0	1	1	1
NCTC13277	merge_breaklen	100	1	1	1	0	1	1	1
NCTC13277	merge_breaklen	200	1	1	1	0	1	1	1
NCTC13277	merge_breaklen	300	1	1	1	0	1	1	1
NCTC13277	merge_breaklen	400	1	1	1	0	1	1	1
NCTC13277	merge_breaklen	500	1	1	1	0	1	1	1
NCTC13277	merge_breaklen	600	1	1	1	0	1	1	1
NCTC13277	merge_breaklen	800	1	1	1	0	1	1	1
NCTC13277	merge_breaklen	1000	1	1	1	0	1	1	1
NCTC13277	merge_breaklen	1250	1	1	1	0	1	1	1
NCTC13277	merge_breaklen	1500	1	1	1	0	1	1	1
NCTC13277	merge_diagdiff	5	1	1	1	0	1	1	1
NCTC13277	merge_diagdiff	10	1	1	1	0	1	1	1
NCTC13277	merge_diagdiff	15	1	1	1	0	1	1	1
NCTC13277	merge_diagdiff	20	1	1	1	0	1	1	1
NCTC13277	merge_diagdiff	25	1	1	1	0	1	1	1
NCTC13277	merge_diagdiff	30	1	1	1	0	1	1	1
NCTC13277	merge_diagdiff	35	1	1	1	0	1	1	1
NCTC13277	merge_diagdiff	40	1	1	1	0	1	1	1
NCTC13277	merge_diagdiff	45	1	1	1	0	1	1	1
NCTC13277	merge_diagdiff	50	1	1	1	0	1	1	1
NCTC13277	merge_min_id	70	1	1	1	0	1	1	1
NCTC13277	merge_min_id	75	1	1	1	0	1	1	1
NCTC13277	merge_min_id	80	1	1	1	0	1	1	1
NCTC13277	merge_min_id	85	1	1	1	0	1	1	1
NCTC13277	merge_min_id	90	1	1	1	0	1	1	1
NCTC13277	merge_min_id	95	1	1	1	0	1	1	1
NCTC13277	merge_min_id	100	1	1	1	0	1	1	0
NCTC13277	merge_min_length	100	1	1	1	0	1	1	1
NCTC13277	merge_min_length	200	1	1	1	0	1	1	1
NCTC13277	merge_min_length	300	1	1	1	0	1	1	1
NCTC13277	merge_min_length	400	1	1	1	0	1	1	1
NCTC13277	merge_min_length	500	1	1	1	0	1	1	1
NCTC13277	merge_min_length	600	1	1	1	0	1	1	1
NCTC13277	merge_min_length	700	1	1	1	0	1	1	1
NCTC13277	merge_min_length	800	1	1	1	0	1	1	1
NCTC13277	merge_min_length	900	1	1	1	0	1	1	1
NCTC13277	merge_min_length	1000	1	1	1	0	1	1	1
NCTC13277	merge_min_length	1100	1	1	1	0	1	1	1
NCTC13277	merge_min_length	1200	1	1	1	0	1	1	1
NCTC13277	merge_min_length	1300	1	1	1	0	1	1	1
NCTC13277	merge_min_length	1400	1	1	1	0	1	1	1
NCTC13277	merge_min_length	1500	1	1	1	0	1	1	1
NCTC13277	merge_min_length	1600	1	1	1	0	1	1	1
NCTC13277	merge_min_length	1700	1	1	1	0	1	1	1
NCTC13277	merge_min_length	1800	1	1	1	0	1	1	1
NCTC13277	merge_min_length	1900	1	1	1	0	1	1	1
NCTC13277	merge_min_length	2000	1	1	1	0	1	1	1
NCTC13277	merge_min_length_merge	500	1	1	1	0	1	1	1
NCTC13277	merge_min_length_merge	1000	1	1	1	0	1	1	1
NCTC13277	merge_min_length_merge	1500	1	1	1	0	1	1	1
NCTC13277	merge_min_length_merge	2000	1	1	1	0	1	1	1
NCTC13277	merge_min_length_merge	2500	1	1	1	0	1	1	1
NCTC13277	merge_min_length_merge	3000	1	1	1	0	1	1	1
NCTC13277	merge_min_length_merge	3500	1	1	1	0	1	1	1
NCTC13277	merge_min_length_merge	4000	1	1	1	0	1	1	1
NCTC13277	merge_min_length_merge	4500	1	1	1	0	1	1	1
NCTC13277	merge_min_length_merge	5000	1	1	1	0	1	1	1
NCTC13277	merge_min_length_merge	5500	1	1	1	0	1	1	1
NCTC13277	merge_min_length_merge	6000	1	1	1	0	1	1	1
NCTC13277	merge_min_length_merge	6500	1	1	1	0	1	1	1
NCTC13277	merge_min_length_merge	7000	1	1	1	0	1	1	1
NCTC13277	merge_min_length_merge	7500	1	1	1	0	1	1	1
NCTC13277	merge_min_length_merge	8000	1	1	1	0	1	1	1
NCTC13277	merge_min_length_merge	8500	1	1	1	0	1	1	1
NCTC13277	merge_min_length_merge	9000	1	1	1	0	1	1	1
NCTC13277	merge_min_length_merge	9500	1	1	1	0	1	1	1
NCTC13277	merge_min_length_merge	10000	1	1	1	0	1	1	1
NCTC13277	merge_reassemble_end	200	1	1	1	0	1	1	1
NCTC13277	merge_reassemble_end	400	1	1	1	0	1	1	1
NCTC13277	merge_reassemble_end	600	1	1	1	0	1	1	1
NCTC13277	merge_reassemble_end	800	1	1	1	0	1	1	1
NCTC13277	merge_reassemble_end	1000	1	1	1	0	1	1	1
NCTC13277	merge_reassemble_end	1200	1	1	1	0	1	1	1
NCTC13277	merge_reassemble_end	1400	1	1	1	0	1	1	1
NCTC13277	merge_reassemble_end	1600	1	1	1	0	1	1	1
NCTC13277	merge_reassemble_end	1800	1	1	1	0	1	1	1
NCTC13277	merge_reassemble_end	2000	1	1	1	0	1	1	1
NCTC13277	merge_reassemble_end	2200	1	1	1	0	1	1	1
NCTC13277	merge_reassemble_end	2400	1	1	1	0	1	1	1
NCTC13277	merge_reassemble_end	2600	1	1	1	0	1	1	1
NCTC13277	merge_reassemble_end	2800	1	1	1	0	1	1	1
NCTC13277	merge_reassemble_end	3000	1	1	1	0	1	1	1
NCTC13277	merge_ref_end	1000	1	1	1	0	1	1	1
NCTC13277	merge_ref_end	2000	1	1	1	0	1	1	1
NCTC13277	merge_ref_end	3000	1	1	1	0	1	1	1
NCTC13277	merge_ref_end	4000	1	1	1	0	1	1	1
NCTC13277	merge_ref_end	5000	1	1	1	0	1	1	1
NCTC13277	merge_ref_end	6000	1	1	1	0	1	1	1
NCTC13277	merge_ref_end	7000	1	1	1	0	1	1	1
NCTC13277	merge_ref_end	8000	1	1	1	0	1	1	1
NCTC13277	merge_ref_end	9000	1	1	1	0	1	1	1
NCTC13277	merge_ref_end	10000	1	1	1	0	1	1	1
NCTC13277	merge_ref_end	11000	1	1	1	0	1	1	1
NCTC13277	merge_ref_end	12000	1	1	1	0	1	1	1
NCTC13277	merge_ref_end	13000	1	1	1	0	1	1	1
NCTC13277	merge_ref_end	14000	1	1	1	0	1	1	1
NCTC13277	merge_ref_end	15000	1	1	1	0	1	1	1
NCTC13277	merge_ref_end	16000	1	1	1	0	1	1	1
NCTC13277	merge_ref_end	17000	1	1	1	0	1	1	1
NCTC13277	merge_ref_end	18000	1	1	1	0	1	1	1
NCTC13277	merge_ref_end	19000	1	1	1	0	1	1	1
NCTC13277	merge_ref_end	20000	1	1	1	0	1	1	1
NCTC13277	merge_ref_end	21000	1	1	1	0	1	1	1
NCTC13277	merge_ref_end	22000	1	1	1	0	1	1	1
NCTC13277	merge_ref_end	23000	1	1	1	0	1	1	1
NCTC13277	merge_ref_end	24000	1	1	1	0	1	1	1
NCTC13277	merge_ref_end	25000	1	1	1	0	1	1	1
NCTC13277	merge_ref_end	26000	1	1	1	0	1	1	1
NCTC13277	merge_ref_end	27000	1	1	1	0	1	1	1
NCTC13277	merge_ref_end	28000	1	1	1	0	1	1	1
NCTC13277	merge_ref_end	29000	1	1	1	0	1	1	1
NCTC13277	merge_ref_end	30000	1	1	1	0	1	1	1
NCTC13307	b2r_length_cutoff	10000	1	11	11	0	7	7	0
NCTC13307	b2r_length_cutoff	20000	1	11	11	0	7	7	0
NCTC13307	b2r_length_cutoff	30000	1	11	8	3	2	2	0
NCTC13307	b2r_length_cutoff	40000	1	11	10	1	5	5	0
NCTC13307	b2r_length_cutoff	50000	1	11	10	1	5	5	0
NCTC13307	b2r_length_cutoff	60000	1	11	10	1	5	5	0
NCTC13307	b2r_length_cutoff	70000	1	11	10	1	5	5	0
NCTC13307	b2r_length_cutoff	80000	1	11	10	1	5	5	0
NCTC13307	b2r_length_cutoff	90000	1	11	10	1	5	5	0
NCTC13307	b2r_length_cutoff	100000	1	11	10	1	5	5	0
NCTC13307	b2r_length_cutoff	110000	1	11	10	1	5	5	0
NCTC13307	b2r_length_cutoff	120000	1	11	10	1	5	5	0
NCTC13307	b2r_length_cutoff	130000	1	11	10	1	5	5	0
NCTC13307	b2r_length_cutoff	140000	1	11	10	1	5	5	0
NCTC13307	b2r_length_cutoff	150000	1	11	10	1	5	5	0
NCTC13307	b2r_length_cutoff	160000	1	11	10	1	5	5	0
NCTC13307	b2r_length_cutoff	170000	1	11	10	1	5	5	0
NCTC13307	b2r_length_cutoff	180000	1	11	10	1	5	5	0
NCTC13307	b2r_length_cutoff	190000	1	11	10	1	5	5	0
NCTC13307	b2r_length_cutoff	200000	1	11	10	1	5	5	0
NCTC13307	merge_breaklen	100	1	11	10	1	5	5	0
NCTC13307	merge_breaklen	200	1	11	10	1	5	5	0
NCTC13307	merge_breaklen	300	1	11	10	1	5	5	0
NCTC13307	merge_breaklen	400	1	11	10	1	5	5	0
NCTC13307	merge_breaklen	500	1	11	10	1	5	5	0
NCTC13307	merge_breaklen	600	1	11	10	1	5	5	0
NCTC13307	merge_breaklen	800	1	11	10	1	5	5	0
NCTC13307	merge_breaklen	1000	1	11	10	1	5	5	0
NCTC13307	merge_breaklen	1250	1	11	10	1	5	5	0
NCTC13307	merge_breaklen	1500	1	11	10	1	5	5	0
NCTC13307	merge_diagdiff	5	1	11	10	1	5	5	0
NCTC13307	merge_diagdiff	10	1	11	10	1	5	5	0
NCTC13307	merge_diagdiff	15	1	11	10	1	5	5	0
NCTC13307	merge_diagdiff	20	1	11	10	1	5	5	0
NCTC13307	merge_diagdiff	25	1	11	10	1	5	5	0
NCTC13307	merge_diagdiff	30	1	11	10	1	5	5	0
NCTC13307	merge_diagdiff	35	1	11	10	1	5	5	0
NCTC13307	merge_diagdiff	40	1	11	10	1	5	5	0
NCTC13307	merge_diagdiff	45	1	11	10	1	5	5	0
NCTC13307	merge_diagdiff	50	1	11	10	1	5	5	0
NCTC13307	merge_min_id	70	1	11	10	1	5	5	0
NCTC13307	merge_min_id	75	1	11	10	1	5	5	0
NCTC13307	merge_min_id	80	1	11	10	1	5	5	0
NCTC13307	merge_min_id	85	1	11	10	1	5	5	0
NCTC13307	merge_min_id	90	1	11	10	1	5	5	0
NCTC13307	merge_min_id	95	1	11	10	1	5	5	0
NCTC13307	merge_min_id	100	1	11	11	0	7	7	0
NCTC13307	merge_min_length	100	1	11	10	1	5	5	0
NCTC13307	merge_min_length	200	1	11	10	1	5	5	0
NCTC13307	merge_min_length	300	1	11	10	1	5	5	0
NCTC13307	merge_min_length	400	1	11	10	1	5	5	0
NCTC13307	merge_min_length	500	1	11	10	1	5	5	0
NCTC13307	merge_min_length	600	1	11	10	1	5	5	0
NCTC13307	merge_min_length	700	1	11	10	1	5	5	0
NCTC13307	merge_min_length	800	1	11	10	1	5	5	0
NCTC13307	merge_min_length	900	1	11	10	1	5	5	0
NCTC13307	merge_min_length	1000	1	11	10	1	5	5	0
NCTC13307	merge_min_length	1100	1	11	10	1	5	5	0
NCTC13307	merge_min_length	1200	1	11	10	1	5	5	0
NCTC13307	merge_min_length	1300	1	11	10	1	5	5	0
NCTC13307	merge_min_length	1400	1	11	10	1	5	5	0
NCTC13307	merge_min_length	1500	1	11	10	1	5	5	0
NCTC13307	merge_min_length	1600	1	11	10	1	5	5	0
NCTC13307	merge_min_length	1700	1	11	10	1	5	5	0
NCTC13307	merge_min_length	1800	1	11	10	1	5	5	0
NCTC13307	merge_min_length	1900	1	11	10	1	5	5	0
NCTC13307	merge_min_length	2000	1	11	10	1	5	5	0
NCTC13307	merge_min_length_merge	500	1	11	10	1	5	5	0
NCTC13307	merge_min_length_merge	1000	1	11	10	1	5	5	0
NCTC13307	merge_min_length_merge	1500	1	11	10	1	5	5	0
NCTC13307	merge_min_length_merge	2000	1	11	10	1	5	5	0
NCTC13307	merge_min_length_merge	2500	1	11	10	1	5	5	0
NCTC13307	merge_min_length_merge	3000	1	11	10	1	5	5	0
NCTC13307	merge_min_length_merge	3500	1	11	10	1	5	5	0
NCTC13307	merge_min_length_merge	4000	1	11	10	1	5	5	0
NCTC13307	merge_min_length_merge	4500	1	11	10	1	5	5	0
NCTC13307	merge_min_length_merge	5000	1	11	10	1	5	5	0
NCTC13307	merge_min_length_merge	5500	1	11	10	1	5	5	0
NCTC13307	merge_min_length_merge	6000	1	11	10	1	5	5	0
NCTC13307	merge_min_length_merge	6500	1	11	10	1	5	5	0
NCTC13307	merge_min_length_merge	7000	1	11	10	1	5	5	0
NCTC13307	merge_min_length_merge	7500	1	11	10	1	5	5	0
NCTC13307	merge_min_length_merge	8000	1	11	10	1	5	5	0
NCTC13307	merge_min_length_merge	8500	1	11	10	1	5	5	0
NCTC13307	merge_min_length_merge	9000	1	11	10	1	5	5	0
NCTC13307	merge_min_length_merge	9500	1	11	10	1	5	5	0
NCTC13307	merge_min_length_merge	10000	1	11	10	1	5	5	0
NCTC13307	merge_reassemble_end	200	1	11	9	2	4	4	0
NCTC13307	merge_reassemble_end	400	1	11	9	2	4	4	0
NCTC13307	merge_reassemble_end	600	1	11	9	2	4	4	0
NCTC13307	merge_reassemble_end	800	1	11	10	1	5	5	0
NCTC13307	merge_reassemble_end	1000	1	11	10	1	5	5	0
NCTC13307	merge_reassemble_end	1200	1	11	10	1	5	5	0
NCTC13307	merge_reassemble_end	1400	1	11	10	1	5	5	0
NCTC13307	merge_reassemble_end	1600	1	11	10	1	5	5	0
NCTC13307	merge_reassemble_end	1800	1	11	10	1	5	5	0
NCTC13307	merge_reassemble_end	2000	1	11	10	1	5	5	0
NCTC13307	merge_reassemble_end	2200	1	11	10	1	5	5	0
NCTC13307	merge_reassemble_end	2400	1	11	10	1	5	5	0
NCTC13307	merge_reassemble_end	2600	1	11	10	1	5	5	0
NCTC13307	merge_reassemble_end	2800	1	11	10	1	5	5	0
NCTC13307	merge_reassemble_end	3000	1	11	10	1	5	5	0
NCTC13307	merge_ref_end	1000	1	11	10	1	5	5	0
NCTC13307	merge_ref_end	2000	1	11	10	1	5	5	0
NCTC13307	merge_ref_end	3000	1	11	10	1	5	5	0
NCTC13307	merge_ref_end	4000	1	11	10	1	5	5	0
NCTC13307	merge_ref_end	5000	1	11	10	1	5	5	0
NCTC13307	merge_ref_end	6000	1	11	10	1	5	5	0
NCTC13307	merge_ref_end	7000	1	11	10	1	5	5	0
NCTC13307	merge_ref_end	8000	1	11	10	1	5	5	0
NCTC13307	merge_ref_end	9000	1	11	10	1	5	5	0
NCTC13307	merge_ref_end	10000	1	11	10	1	5	5	0
NCTC13307	merge_ref_end	11000	1	11	10	1	5	5	0
NCTC13307	merge_ref_end	12000	1	11	10	1	5	5	0
NCTC13307	merge_ref_end	13000	1	11	10	1	5	5	0
NCTC13307	merge_ref_end	14000	1	11	10	1	5	5	0
NCTC13307	merge_ref_end	15000	1	11	10	1	5	5	0
NCTC13307	merge_ref_end	16000	1	11	10	1	5	5	0
NCTC13307	merge_ref_end	17000	1	11	10	1	5	5	0
NCTC13307	merge_ref_end	18000	1	11	10	1	5	5	0
NCTC13307	merge_ref_end	19000	1	11	10	1	5	5	0
NCTC13307	merge_ref_end	20000	1	11	10	1	5	5	0
NCTC13307	merge_ref_end	21000	1	11	10	1	5	5	0
NCTC13307	merge_ref_end	22000	1	11	10	1	5	5	0
NCTC13307	merge_ref_end	23000	1	11	10	1	5	5	0
NCTC13307	merge_ref_end	24000	1	11	10	1	5	5	0
NCTC13307	merge_ref_end	25000	1	11	10	1	5	5	0
NCTC13307	merge_ref_end	26000	1	11	10	1	5	5	0
NCTC13307	merge_ref_end	27000	1	11	10	1	5	5	0
NCTC13307	merge_ref_end	28000	1	11	10	1	5	5	0
NCTC13307	merge_ref_end	29000	1	11	10	1	5	5	0
NCTC13307	merge_ref_end	30000	1	11	10	1	5	5	0
NCTC13348	b2r_length_cutoff	10000	1	7	7	0	6	6	1
NCTC13348	b2r_length_cutoff	20000	1	7	5	2	4	4	2
NCTC13348	b2r_length_cutoff	30000	1	7	4	3	3	3	2
NCTC13348	b2r_length_cutoff	40000	1	7	5	2	4	4	1
NCTC13348	b2r_length_cutoff	50000	1	7	5	2	4	4	1
NCTC13348	b2r_length_cutoff	60000	1	7	5	2	4	4	1
NCTC13348	b2r_length_cutoff	70000	1	7	5	2	4	4	1
NCTC13348	b2r_length_cutoff	80000	1	7	5	2	4	4	1
NCTC13348	b2r_length_cutoff	90000	1	7	5	2	4	4	1
NCTC13348	b2r_length_cutoff	100000	1	7	5	2	4	4	1
NCTC13348	b2r_length_cutoff	110000	1	7	5	2	4	4	1
NCTC13348	b2r_length_cutoff	120000	1	7	5	2	4	4	1
NCTC13348	b2r_length_cutoff	130000	1	7	5	2	4	4	1
NCTC13348	b2r_length_cutoff	140000	1	7	5	2	4	4	1
NCTC13348	b2r_length_cutoff	150000	1	7	5	2	4	4	1
NCTC13348	b2r_length_cutoff	160000	1	7	5	2	4	4	1
NCTC13348	b2r_length_cutoff	170000	1	7	5	2	4	4	1
NCTC13348	b2r_length_cutoff	180000	1	7	5	2	4	4	1
NCTC13348	b2r_length_cutoff	190000	1	7	5	2	4	4	1
NCTC13348	b2r_length_cutoff	200000	1	7	5	2	4	4	1
NCTC13348	merge_breaklen	100	1	7	5	2	4	4	1
NCTC13348	merge_breaklen	200	1	7	5	2	4	4	1
NCTC13348	merge_breaklen	300	1	7	5	2	4	4	1
NCTC13348	merge_breaklen	400	1	7	5	2	4	4	1
NCTC13348	merge_breaklen	500	1	7	5	2	4	4	1
NCTC13348	merge_breaklen	600	1	7	5	2	4	4	1
NCTC13348	merge_breaklen	800	1	7	5	2	4	4	1
NCTC13348	merge_breaklen	1000	1	7	5	2	4	4	1
NCTC13348	merge_breaklen	1250	1	7	5	2	4	4	1
NCTC13348	merge_breaklen	1500	1	7	5	2	4	4	1
NCTC13348	merge_diagdiff	5	1	7	5	2	4	4	1
NCTC13348	merge_diagdiff	10	1	7	5	2	4	4	1
NCTC13348	merge_diagdiff	15	1	7	5	2	4	4	1
NCTC13348	merge_diagdiff	20	1	7	5	2	4	4	1
NCTC13348	merge_diagdiff	25	1	7	5	2	4	4	1
NCTC13348	merge_diagdiff	30	1	7	5	2	4	4	1
NCTC13348	merge_diagdiff	35	1	7	5	2	4	4	1
NCTC13348	merge_diagdiff	40	1	7	5	2	4	4	1
NCTC13348	merge_diagdiff	45	1	7	5	2	4	4	1
NCTC13348	merge_diagdiff	50	1	7	5	2	4	4	1
NCTC13348	merge_min_id	70	1	7	5	2	4	4	1
NCTC13348	merge_min_id	75	1	7	5	2	4	4	1
NCTC13348	merge_min_id	80	1	7	5	2	4	4	1
NCTC13348	merge_min_id	85	1	7	5	2	4	4	1
NCTC13348	merge_min_id	90	1	7	5	2	4	4	1
NCTC13348	merge_min_id	95	1	7	5	2	4	4	1
NCTC13348	merge_min_id	100	1	7	7	0	6	6	0
NCTC13348	merge_min_length	100	1	7	5	2	4	4	1
NCTC13348	merge_min_length	200	1	7	5	2	4	4	1
NCTC13348	merge_min_length	300	1	7	5	2	4	4	1
NCTC13348	merge_min_length	400	1	7	5	2	4	4	1
NCTC13348	merge_min_length	500	1	7	5	2	4	4	1
NCTC13348	merge_min_length	600	1	7	5	2	4	4	1
NCTC13348	merge_min_length	700	1	7	5	2	4	4	1
NCTC13348	merge_min_length	800	1	7	5	2	4	4	1
NCTC13348	merge_min_length	900	1	7	5	2	4	4	1
NCTC13348	merge_min_length	1000	1	7	5	2	4	4	1
NCTC13348	merge_min_length	1100	1	7	5	2	4	4	1
NCTC13348	merge_min_length	1200	1	7	5	2	4	4	1
NCTC13348	merge_min_length	1300	1	7	5	2	4	4	1
NCTC13348	merge_min_length	1400	1	7	5	2	4	4	1
NCTC13348	merge_min_length	1500	1	7	5	2	4	4	1
NCTC13348	merge_min_length	1600	1	7	5	2	4	4	1
NCTC13348	merge_min_length	1700	1	7	5	2	4	4	1
NCTC13348	merge_min_length	1800	1	7	5	2	4	4	1
NCTC13348	merge_min_length	1900	1	7	5	2	4	4	1
NCTC13348	merge_min_length	2000	1	7	5	2	4	4	1
NCTC13348	merge_min_length_merge	500	1	7	5	2	4	4	2
NCTC13348	merge_min_length_merge	1000	1	7	5	2	4	4	2
NCTC13348	merge_min_length_merge	1500	1	7	5	2	4	4	2
NCTC13348	merge_min_length_merge	2000	1	7	5	2	4	4	1
NCTC13348	merge_min_length_merge	2500	1	7	5	2	4	4	1
NCTC13348	merge_min_length_merge	3000	1	7	5	2	4	4	1
NCTC13348	merge_min_length_merge	3500	1	7	5	2	4	4	1
NCTC13348	merge_min_length_merge	4000	1	7	5	2	4	4	1
NCTC13348	merge_min_length_merge	4500	1	7	5	2	4	4	1
NCTC13348	merge_min_length_merge	5000	1	7	5	2	4	4	1
NCTC13348	merge_min_length_merge	5500	1	7	5	2	4	4	1
NCTC13348	merge_min_length_merge	6000	1	7	5	2	4	4	1
NCTC13348	merge_min_length_merge	6500	1	7	5	2	4	4	1
NCTC13348	merge_min_length_merge	7000	1	7	5	2	4	4	1
NCTC13348	merge_min_length_merge	7500	1	7	5	2	4	4	1
NCTC13348	merge_min_length_merge	8000	1	7	5	2	4	4	1
NCTC13348	merge_min_length_merge	8500	1	7	5	2	4	4	1
NCTC13348	merge_min_length_merge	9000	1	7	5	2	4	4	1
NCTC13348	merge_min_length_merge	9500	1	7	5	2	4	4	1
NCTC13348	merge_min_length_merge	10000	1	7	5	2	4	4	1
NCTC13348	merge_reassemble_end	200	1	7	5	2	4	4	1
NCTC13348	merge_reassemble_end	400	1	7	5	2	4	4	1
NCTC13348	merge_reassemble_end	600	1	7	5	2	4	4	1
NCTC13348	merge_reassemble_end	800	1	7	5	2	4	4	1
NCTC13348	merge_reassemble_end	1000	1	7	5	2	4	4	1
NCTC13348	merge_reassemble_end	1200	1	7	5	2	4	4	1
NCTC13348	merge_reassemble_end	1400	1	7	5	2	4	4	1
NCTC13348	merge_reassemble_end	1600	1	7	5	2	4	4	1
NCTC13348	merge_reassemble_end	1800	1	7	5	2	4	4	1
NCTC13348	merge_reassemble_end	2000	1	7	5	2	4	4	1
NCTC13348	merge_reassemble_end	2200	1	7	5	2	4	4	1
NCTC13348	merge_reassemble_end	2400	1	7	5	2	4	4	1
NCTC13348	merge_reassemble_end	2600	1	7	5	2	4	4	1
NCTC13348	merge_reassemble_end	2800	1	7	5	2	4	4	1
NCTC13348	merge_reassemble_end	3000	1	7	5	2	4	4	1
NCTC13348	merge_ref_end	1000	1	7	6	1	5	5	1
NCTC13348	merge_ref_end	2000	1	7	6	1	5	5	1
NCTC13348	merge_ref_end	3000	1	7	6	1	5	5	1
NCTC13348	merge_ref_end	4000	1	7	5	2	4	4	1
NCTC13348	merge_ref_end	5000	1	7	5	2	4	4	1
NCTC13348	merge_ref_end	6000	1	7	5	2	4	4	1
NCTC13348	merge_ref_end	7000	1	7	5	2	4	4	1
NCTC13348	merge_ref_end	8000	1	7	5	2	4	4	1
NCTC13348	merge_ref_end	9000	1	7	5	2	4	4	1
NCTC13348	merge_ref_end	10000	1	7	5	2	4	4	1
NCTC13348	merge_ref_end	11000	1	7	5	2	4	4	1
NCTC13348	merge_ref_end	12000	1	7	5	2	4	4	1
NCTC13348	merge_ref_end	13000	1	7	5	2	4	4	1
NCTC13348	merge_ref_end	14000	1	7	5	2	4	4	1
NCTC13348	merge_ref_end	15000	1	7	5	2	4	4	1
NCTC13348	merge_ref_end	16000	1	7	5	2	4	4	1
NCTC13348	merge_ref_end	17000	1	7	5	2	4	4	1
NCTC13348	merge_ref_end	18000	1	7	5	2	4	4	1
NCTC13348	merge_ref_end	19000	1	7	5	2	4	4	1
NCTC13348	merge_ref_end	20000	1	7	5	2	4	4	1
NCTC13348	merge_ref_end	21000	1	7	5	2	4	4	1
NCTC13348	merge_ref_end	22000	1	7	5	2	4	4	0
NCTC13348	merge_ref_end	23000	1	7	5	2	4	4	0
NCTC13348	merge_ref_end	24000	1	7	5	2	4	4	0
NCTC13348	merge_ref_end	25000	1	7	5	2	4	4	0
NCTC13348	merge_ref_end	26000	1	7	5	2	4	4	0
NCTC13348	merge_ref_end	27000	1	7	5	2	4	4	0
NCTC13348	merge_ref_end	28000	1	7	5	2	4	4	0
NCTC13348	merge_ref_end	29000	1	7	5	2	4	4	0
NCTC13348	merge_ref_end	30000	1	7	5	2	4	4	0
NCTC13349	b2r_length_cutoff	10000	1	2	2	0	2	2	1
NCTC13349	b2r_length_cutoff	20000	1	2	2	0	2	2	2
NCTC13349	b2r_length_cutoff	30000	1	2	2	0	2	2	2
NCTC13349	b2r_length_cutoff	40000	1	2	2	0	2	2	2
NCTC13349	b2r_length_cutoff	50000	1	2	2	0	2	2	2
NCTC13349	b2r_length_cutoff	60000	1	2	2	0	2	2	2
NCTC13349	b2r_length_cutoff	70000	1	2	2	0	2	2	2
NCTC13349	b2r_length_cutoff	80000	1	2	2	0	2	2	2
NCTC13349	b2r_length_cutoff	90000	1	2	2	0	2	2	2
NCTC13349	b2r_length_cutoff	100000	1	2	2	0	2	2	2
NCTC13349	b2r_length_cutoff	110000	1	2	2	0	2	2	2
NCTC13349	b2r_length_cutoff	120000	1	2	2	0	2	2	2
NCTC13349	b2r_length_cutoff	130000	1	2	2	0	2	2	2
NCTC13349	b2r_length_cutoff	140000	1	2	2	0	2	2	2
NCTC13349	b2r_length_cutoff	150000	1	2	2	0	2	2	2
NCTC13349	b2r_length_cutoff	160000	1	2	2	0	2	2	2
NCTC13349	b2r_length_cutoff	170000	1	2	2	0	2	2	2
NCTC13349	b2r_length_cutoff	180000	1	2	2	0	2	2	2
NCTC13349	b2r_length_cutoff	190000	1	2	2	0	2	2	2
NCTC13349	b2r_length_cutoff	200000	1	2	2	0	2	2	2
NCTC13349	merge_breaklen	100	1	2	2	0	2	2	2
NCTC13349	merge_breaklen	200	1	2	2	0	2	2	2
NCTC13349	merge_breaklen	300	1	2	2	0	2	2	2
NCTC13349	merge_breaklen	400	1	2	2	0	2	2	2
NCTC13349	merge_breaklen	500	1	2	2	0	2	2	2
NCTC13349	merge_breaklen	600	1	2	2	0	2	2	2
NCTC13349	merge_breaklen	800	1	2	2	0	2	2	2
NCTC13349	merge_breaklen	1000	1	2	2	0	2	2	2
NCTC13349	merge_breaklen	1250	1	2	2	0	2	2	2
NCTC13349	merge_breaklen	1500	1	2	2	0	2	2	2
NCTC13349	merge_diagdiff	5	1	2	2	0	2	2	2
NCTC13349	merge_diagdiff	10	1	2	2	0	2	2	2
NCTC13349	merge_diagdiff	15	1	2	2	0	2	2	2
NCTC13349	merge_diagdiff	20	1	2	2	0	2	2	2
NCTC13349	merge_diagdiff	25	1	2	2	0	2	2	2
NCTC13349	merge_diagdiff	30	1	2	2	0	2	2	2
NCTC13349	merge_diagdiff	35	1	2	2	0	2	2	2
NCTC13349	merge_diagdiff	40	1	2	2	0	2	2	2
NCTC13349	merge_diagdiff	45	1	2	2	0	2	2	2
NCTC13349	merge_diagdiff	50	1	2	2	0	2	2	2
NCTC13349	merge_min_id	70	1	2	2	0	2	2	2
NCTC13349	merge_min_id	75	1	2	2	0	2	2	2
NCTC13349	merge_min_id	80	1	2	2	0	2	2	2
NCTC13349	merge_min_id	85	1	2	2	0	2	2	2
NCTC13349	merge_min_id	90	1	2	2	0	2	2	2
NCTC13349	merge_min_id	95	1	2	2	0	2	2	2
NCTC13349	merge_min_id	100	1	2	2	0	2	2	0
NCTC13349	merge_min_length	100	1	2	2	0	2	2	2
NCTC13349	merge_min_length	200	1	2	2	0	2	2	2
NCTC13349	merge_min_length	300	1	2	2	0	2	2	2
NCTC13349	merge_min_length	400	1	2	2	0	2	2	2
NCTC13349	merge_min_length	500	1	2	2	0	2	2	2
NCTC13349	merge_min_length	600	1	2	2	0	2	2	2
NCTC13349	merge_min_length	700	1	2	2	0	2	2	2
NCTC13349	merge_min_length	800	1	2	2	0	2	2	2
NCTC13349	merge_min_length	900	1	2	2	0	2	2	2
NCTC13349	merge_min_length	1000	1	2	2	0	2	2	2
NCTC13349	merge_min_length	1100	1	2	2	0	2	2	2
NCTC13349	merge_min_length	1200	1	2	2	0	2	2	2
NCTC13349	merge_min_length	1300	1	2	2	0	2	2	2
NCTC13349	merge_min_length	1400	1	2	2	0	2	2	2
NCTC13349	merge_min_length	1500	1	2	2	0	2	2	2
NCTC13349	merge_min_length	1600	1	2	2	0	2	2	2
NCTC13349	merge_min_length	1700	1	2	2	0	2	2	2
NCTC13349	merge_min_length	1800	1	2	2	0	2	2	2
NCTC13349	merge_min_length	1900	1	2	2	0	2	2	2
NCTC13349	merge_min_length	2000	1	2	2	0	2	2	2
NCTC13349	merge_min_length_merge	500	1	2	2	0	2	2	2
NCTC13349	merge_min_length_merge	1000	1	2	2	0	2	2	2
NCTC13349	merge_min_length_merge	1500	1	2	2	0	2	2	2
NCTC13349	merge_min_length_merge	2000	1	2	2	0	2	2	2
NCTC13349	merge_min_length_merge	2500	1	2	2	0	2	2	2
NCTC13349	merge_min_length_merge	3000	1	2	2	0	2	2	2
NCTC13349	merge_min_length_merge	3500	1	2	2	0	2	2	2
NCTC13349	merge_min_length_merge	4000	1	2	2	0	2	2	2
NCTC13349	merge_min_length_merge	4500	1	2	2	0	2	2	2
NCTC13349	merge_min_length_merge	5000	1	2	2	0	2	2	2
NCTC13349	merge_min_length_merge	5500	1	2	2	0	2	2	2
NCTC13349	merge_min_length_merge	6000	1	2	2	0	2	2	2
NCTC13349	merge_min_length_merge	6500	1	2	2	0	2	2	2
NCTC13349	merge_min_length_merge	7000	1	2	2	0	2	2	2
NCTC13349	merge_min_length_merge	7500	1	2	2	0	2	2	2
NCTC13349	merge_min_length_merge	8000	1	2	2	0	2	2	2
NCTC13349	merge_min_length_merge	8500	1	2	2	0	2	2	2
NCTC13349	merge_min_length_merge	9000	1	2	2	0	2	2	2
NCTC13349	merge_min_length_merge	9500	1	2	2	0	2	2	2
NCTC13349	merge_min_length_merge	10000	1	2	2	0	2	2	2
NCTC13349	merge_reassemble_end	200	1	2	2	0	2	2	2
NCTC13349	merge_reassemble_end	400	1	2	2	0	2	2	2
NCTC13349	merge_reassemble_end	600	1	2	2	0	2	2	2
NCTC13349	merge_reassemble_end	800	1	2	2	0	2	2	2
NCTC13349	merge_reassemble_end	1000	1	2	2	0	2	2	2
NCTC13349	merge_reassemble_end	1200	1	2	2	0	2	2	2
NCTC13349	merge_reassemble_end	1400	1	2	2	0	2	2	2
NCTC13349	merge_reassemble_end	1600	1	2	2	0	2	2	2
NCTC13349	merge_reassemble_end	1800	1	2	2	0	2	2	2
NCTC13349	merge_reassemble_end	2000	1	2	2	0	2	2	2
NCTC13349	merge_reassemble_end	2200	1	2	2	0	2	2	2
NCTC13349	merge_reassemble_end	2400	1	2	2	0	2	2	2
NCTC13349	merge_reassemble_end	2600	1	2	2	0	2	2	2
NCTC13349	merge_reassemble_end	2800	1	2	2	0	2	2	2
NCTC13349	merge_reassemble_end	3000	1	2	2	0	2	2	2
NCTC13349	merge_ref_end	1000	1	2	2	0	2	2	2
NCTC13349	merge_ref_end	2000	1	2	2	0	2	2	2
NCTC13349	merge_ref_end	3000	1	2	2	0	2	2	2
NCTC13349	merge_ref_end	4000	1	2	2	0	2	2	2
NCTC13349	merge_ref_end	5000	1	2	2	0	2	2	2
NCTC13349	merge_ref_end	6000	1	2	2	0	2	2	2
NCTC13349	merge_ref_end	7000	1	2	2	0	2	2	2
NCTC13349	merge_ref_end	8000	1	2	2	0	2	2	2
NCTC13349	merge_ref_end	9000	1	2	2	0	2	2	2
NCTC13349	merge_ref_end	10000	1	2	2	0	2	2	2
NCTC13349	merge_ref_end	11000	1	2	2	0	2	2	2
NCTC13349	merge_ref_end	12000	1	2	2	0	2	2	2
NCTC13349	merge_ref_end	13000	1	2	2	0	2	2	2
NCTC13349	merge_ref_end	14000	1	2	2	0	2	2	2
NCTC13349	merge_ref_end	15000	1	2	2	0	2	2	2
NCTC13349	merge_ref_end	16000	1	2	2	0	2	2	2
NCTC13349	merge_ref_end	17000	1	2	2	0	2	2	2
NCTC13349	merge_ref_end	18000	1	2	2	0	2	2	2
NCTC13349	merge_ref_end	19000	1	2	2	0	2	2	2
NCTC13349	merge_ref_end	20000	1	2	2	0	2	2	2
NCTC13349	merge_ref_end	21000	1	2	2	0	2	2	2
NCTC13349	merge_ref_end	22000	1	2	2	0	2	2	2
NCTC13349	merge_ref_end	23000	1	2	2	0	2	2	2
NCTC13349	merge_ref_end	24000	1	2	2	0	2	2	2
NCTC13349	merge_ref_end	25000	1	2	2	0	2	2	2
NCTC13349	merge_ref_end	26000	1	2	2	0	2	2	2
NCTC13349	merge_ref_end	27000	1	2	2	0	2	2	2
NCTC13349	merge_ref_end	28000	1	2	2	0	2	2	2
NCTC13349	merge_ref_end	29000	1	2	2	0	2	2	2
NCTC13349	merge_ref_end	30000	1	2	2	0	2	2	2
NCTC13360	b2r_length_cutoff	10000	1	9	9	0	8	8	2
NCTC13360	b2r_length_cutoff	20000	1	9	9	0	8	8	6
NCTC13360	b2r_length_cutoff	30000	1	9	8	1	7	7	5
NCTC13360	b2r_length_cutoff	40000	1	9	9	0	8	8	8
NCTC13360	b2r_length_cutoff	50000	1	9	9	0	8	8	8
NCTC13360	b2r_length_cutoff	60000	1	9	9	0	8	8	8
NCTC13360	b2r_length_cutoff	70000	1	9	9	0	8	8	8
NCTC13360	b2r_length_cutoff	80000	1	9	9	0	8	8	8
NCTC13360	b2r_length_cutoff	90000	1	9	9	0	8	8	8
NCTC13360	b2r_length_cutoff	100000	1	9	9	0	8	8	8
NCTC13360	b2r_length_cutoff	110000	1	9	9	0	8	8	8
NCTC13360	b2r_length_cutoff	120000	1	9	9	0	8	8	8
NCTC13360	b2r_length_cutoff	130000	1	9	9	0	8	8	8
NCTC13360	b2r_length_cutoff	140000	1	9	9	0	8	8	8
NCTC13360	b2r_length_cutoff	150000	1	9	9	0	8	8	8
NCTC13360	b2r_length_cutoff	160000	1	9	9	0	8	8	8
NCTC13360	b2r_length_cutoff	170000	1	9	9	0	8	8	6
NCTC13360	b2r_length_cutoff	180000	1	9	9	0	8	8	6
NCTC13360	b2r_length_cutoff	190000	1	9	9	0	8	8	6
NCTC13360	b2r_length_cutoff	200000	1	9	9	0	8	8	6
NCTC13360	merge_breaklen	100	1	9	9	0	8	8	8
NCTC13360	merge_breaklen	200	1	9	9	0	8	8	8
NCTC13360	merge_breaklen	300	1	9	9	0	8	8	8
NCTC13360	merge_breaklen	400	1	9	9	0	8	8	8
NCTC13360	merge_breaklen	500	1	9	9	0	8	8	8
NCTC13360	merge_breaklen	600	1	9	9	0	8	8	8
NCTC13360	merge_breaklen	800	1	9	9	0	8	8	8
NCTC13360	merge_breaklen	1000	1	9	9	0	8	8	8
NCTC13360	merge_breaklen	1250	1	9	9	0	8	8	8
NCTC13360	merge_breaklen	1500	1	9	9	0	8	8	8
NCTC13360	merge_diagdiff	5	1	9	9	0	8	8	8
NCTC13360	merge_diagdiff	10	1	9	9	0	8	8	8
NCTC13360	merge_diagdiff	15	1	9	9	0	8	8	8
NCTC13360	merge_diagdiff	20	1	9	9	0	8	8	8
NCTC13360	merge_diagdiff	25	1	9	9	0	8	8	8
NCTC13360	merge_diagdiff	30	1	9	9	0	8	8	8
NCTC13360	merge_diagdiff	35	1	9	9	0	8	8	8
NCTC13360	merge_diagdiff	40	1	9	9	0	8	8	8
NCTC13360	merge_diagdiff	45	1	9	9	0	8	8	8
NCTC13360	merge_diagdiff	50	1	9	9	0	8	8	8
NCTC13360	merge_min_id	70	1	9	9	0	8	8	8
NCTC13360	merge_min_id	75	1	9	9	0	8	8	8
NCTC13360	merge_min_id	80	1	9	9	0	8	8	8
NCTC13360	merge_min_id	85	1	9	9	0	8	8	8
NCTC13360	merge_min_id	90	1	9	9	0	8	8	8
NCTC13360	merge_min_id	95	1	9	9	0	8	8	8
NCTC13360	merge_min_id	100	1	9	9	0	8	8	0
NCTC13360	merge_min_length	100	1	9	9	0	8	8	8
NCTC13360	merge_min_length	200	1	9	9	0	8	8	8
NCTC13360	merge_min_length	300	1	9	9	0	8	8	8
NCTC13360	merge_min_length	400	1	9	9	0	8	8	8
NCTC13360	merge_min_length	500	1	9	9	0	8	8	8
NCTC13360	merge_min_length	600	1	9	9	0	8	8	8
NCTC13360	merge_min_length	700	1	9	9	0	8	8	8
NCTC13360	merge_min_length	800	1	9	9	0	8	8	8
NCTC13360	merge_min_length	900	1	9	9	0	8	8	8
NCTC13360	merge_min_length	1000	1	9	9	0	8	8	8
NCTC13360	merge_min_length	1100	1	9	9	0	8	8	8
NCTC13360	merge_min_length	1200	1	9	9	0	8	8	8
NCTC13360	merge_min_length	1300	1	9	9	0	8	8	8
NCTC13360	merge_min_length	1400	1	9	9	0	8	8	8
NCTC13360	merge_min_length	1500	1	9	9	0	8	8	8
NCTC13360	merge_min_length	1600	1	9	9	0	8	8	8
NCTC13360	merge_min_length	1700	1	9	9	0	8	8	8
NCTC13360	merge_min_length	1800	1	9	9	0	8	8	8
NCTC13360	merge_min_length	1900	1	9	9	0	8	8	8
NCTC13360	merge_min_length	2000	1	9	9	0	8	8	8
NCTC13360	merge_min_length_merge	500	1	9	9	0	8	8	6
NCTC13360	merge_min_length_merge	1000	1	9	9	0	8	8	6
NCTC13360	merge_min_length_merge	1500	1	9	9	0	8	8	7
NCTC13360	merge_min_length_merge	2000	1	9	9	0	8	8	7
NCTC13360	merge_min_length_merge	2500	1	9	9	0	8	8	7
NCTC13360	merge_min_length_merge	3000	1	9	9	0	8	8	7
NCTC13360	merge_min_length_merge	3500	1	9	9	0	8	8	8
NCTC13360	merge_min_length_merge	4000	1	9	9	0	8	8	8
NCTC13360	merge_min_length_merge	4500	1	9	9	0	8	8	8
NCTC13360	merge_min_length_merge	5000	1	9	9	0	8	8	8
NCTC13360	merge_min_length_merge	5500	1	9	9	0	8	8	8
NCTC13360	merge_min_length_merge	6000	1	9	9	0	8	8	8
NCTC13360	merge_min_length_merge	6500	1	9	9	0	8	8	8
NCTC13360	merge_min_length_merge	7000	1	9	9	0	8	8	8
NCTC13360	merge_min_length_merge	7500	1	9	9	0	8	8	7
NCTC13360	merge_min_length_merge	8000	1	9	9	0	8	8	7
NCTC13360	merge_min_length_merge	8500	1	9	9	0	8	8	7
NCTC13360	merge_min_length_merge	9000	1	9	9	0	8	8	7
NCTC13360	merge_min_length_merge	9500	1	9	9	0	8	8	7
NCTC13360	merge_min_length_merge	10000	1	9	9	0	8	8	6
NCTC13360	merge_reassemble_end	200	1	9	9	0	8	8	8
NCTC13360	merge_reassemble_end	400	1	9	9	0	8	8	8
NCTC13360	merge_reassemble_end	600	1	9	9	0	8	8	8
NCTC13360	merge_reassemble_end	800	1	9	9	0	8	8	8
NCTC13360	merge_reassemble_end	1000	1	9	9	0	8	8	8
NCTC13360	merge_reassemble_end	1200	1	9	9	0	8	8	8
NCTC13360	merge_reassemble_end	1400	1	9	9	0	8	8	8
NCTC13360	merge_reassemble_end	1600	1	9	9	0	8	8	8
NCTC13360	merge_reassemble_end	1800	1	9	9	0	8	8	8
NCTC13360	merge_reassemble_end	2000	1	9	9	0	8	8	8
NCTC13360	merge_reassemble_end	2200	1	9	9	0	8	8	8
NCTC13360	merge_reassemble_end	2400	1	9	9	0	8	8	8
NCTC13360	merge_reassemble_end	2600	1	9	9	0	8	8	8
NCTC13360	merge_reassemble_end	2800	1	9	9	0	8	8	8
NCTC13360	merge_reassemble_end	3000	1	9	9	0	8	8	8
NCTC13360	merge_ref_end	1000	1	9	9	0	8	8	5
NCTC13360	merge_ref_end	2000	1	9	9	0	8	8	6
NCTC13360	merge_ref_end	3000	1	9	9	0	8	8	6
NCTC13360	merge_ref_end	4000	1	9	9	0	8	8	7
NCTC13360	merge_ref_end	5000	1	9	9	0	8	8	8
NCTC13360	merge_ref_end	6000	1	9	9	0	8	8	8
NCTC13360	merge_ref_end	7000	1	9	9	0	8	8	8
NCTC13360	merge_ref_end	8000	1	9	9	0	8	8	8
NCTC13360	merge_ref_end	9000	1	9	9	0	8	8	8
NCTC13360	merge_ref_end	10000	1	9	9	0	8	8	8
NCTC13360	merge_ref_end	11000	1	9	9	0	8	8	8
NCTC13360	merge_ref_end	12000	1	9	9	0	8	8	8
NCTC13360	merge_ref_end	13000	1	9	9	0	8	8	8
NCTC13360	merge_ref_end	14000	1	9	9	0	8	8	8
NCTC13360	merge_ref_end	15000	1	9	9	0	8	8	8
NCTC13360	merge_ref_end	16000	1	9	9	0	8	8	8
NCTC13360	merge_ref_end	17000	1	9	9	0	8	8	8
NCTC13360	merge_ref_end	18000	1	9	9	0	8	8	8
NCTC13360	merge_ref_end	19000	1	9	9	0	8	8	8
NCTC13360	merge_ref_end	20000	1	9	9	0	8	8	8
NCTC13360	merge_ref_end	21000	1	9	9	0	8	8	8
NCTC13360	merge_ref_end	22000	1	9	9	0	8	8	8
NCTC13360	merge_ref_end	23000	1	9	9	0	8	8	8
NCTC13360	merge_ref_end	24000	1	9	9	0	8	8	8
NCTC13360	merge_ref_end	25000	1	9	9	0	8	8	8
NCTC13360	merge_ref_end	26000	1	9	9	0	8	8	8
NCTC13360	merge_ref_end	27000	1	9	9	0	8	8	8
NCTC13360	merge_ref_end	28000	1	9	9	0	8	8	8
NCTC13360	merge_ref_end	29000	1	9	9	0	8	8	8
NCTC13360	merge_ref_end	30000	1	9	9	0	8	8	8
NCTC13616	b2r_length_cutoff	10000	0	-1	-1	-1	-1	-1	-1
NCTC13616	b2r_length_cutoff	20000	1	1	1	0	1	1	1
NCTC13616	b2r_length_cutoff	30000	1	1	1	0	1	1	1
NCTC13616	b2r_length_cutoff	40000	1	1	1	0	1	1	1
NCTC13616	b2r_length_cutoff	50000	1	1	1	0	1	1	1
NCTC13616	b2r_length_cutoff	60000	1	1	1	0	1	1	1
NCTC13616	b2r_length_cutoff	70000	1	1	1	0	1	1	1
NCTC13616	b2r_length_cutoff	80000	1	1	1	0	1	1	1
NCTC13616	b2r_length_cutoff	90000	1	1	1	0	1	1	1
NCTC13616	b2r_length_cutoff	100000	1	1	1	0	1	1	1
NCTC13616	b2r_length_cutoff	110000	1	1	1	0	1	1	1
NCTC13616	b2r_length_cutoff	120000	1	1	1	0	1	1	1
NCTC13616	b2r_length_cutoff	130000	1	1	1	0	1	1	1
NCTC13616	b2r_length_cutoff	140000	1	1	1	0	1	1	1
NCTC13616	b2r_length_cutoff	150000	1	1	1	0	1	1	1
NCTC13616	b2r_length_cutoff	160000	1	1	1	0	1	1	1
NCTC13616	b2r_length_cutoff	170000	1	1	1	0	1	1	1
NCTC13616	b2r_length_cutoff	180000	1	1	1	0	1	1	1
NCTC13616	b2r_length_cutoff	190000	1	1	1	0	1	1	1
NCTC13616	b2r_length_cutoff	200000	1	1	1	0	1	1	1
NCTC13616	merge_breaklen	100	1	1	1	0	1	1	1
NCTC13616	merge_breaklen	200	1	1	1	0	1	1	1
NCTC13616	merge_breaklen	300	1	1	1	0	1	1	1
NCTC13616	merge_breaklen	400	1	1	1	0	1	1	1
NCTC13616	merge_breaklen	500	1	1	1	0	1	1	1
NCTC13616	merge_breaklen	600	1	1	1	0	1	1	1
NCTC13616	merge_breaklen	800	1	1	1	0	1	1	1
NCTC13616	merge_breaklen	1000	1	1	1	0	1	1	1
NCTC13616	merge_breaklen	1250	1	1	1	0	1	1	1
NCTC13616	merge_breaklen	1500	1	1	1	0	1	1	1
NCTC13616	merge_diagdiff	5	1	1	1	0	1	1	1
NCTC13616	merge_diagdiff	10	1	1	1	0	1	1	1
NCTC13616	merge_diagdiff	15	1	1	1	0	1	1	1
NCTC13616	merge_diagdiff	20	1	1	1	0	1	1	1
NCTC13616	merge_diagdiff	25	1	1	1	0	1	1	1
NCTC13616	merge_diagdiff	30	1	1	1	0	1	1	1
NCTC13616	merge_diagdiff	35	1	1	1	0	1	1	1
NCTC13616	merge_diagdiff	40	1	1	1	0	1	1	1
NCTC13616	merge_diagdiff	45	1	1	1	0	1	1	1
NCTC13616	merge_diagdiff	50	1	1	1	0	1	1	1
NCTC13616	merge_min_id	70	1	1	1	0	1	1	1
NCTC13616	merge_min_id	75	1	1	1	0	1	1	1
NCTC13616	merge_min_id	80	1	1	1	0	1	1	1
NCTC13616	merge_min_id	85	1	1	1	0	1	1	1
NCTC13616	merge_min_id	90	1	1	1	0	1	1	1
NCTC13616	merge_min_id	95	1	1	1	0	1	1	1
NCTC13616	merge_min_id	100	1	1	1	0	1	1	0
NCTC13616	merge_min_length	100	1	1	1	0	1	1	1
NCTC13616	merge_min_length	200	1	1	1	0	1	1	1
NCTC13616	merge_min_length	300	1	1	1	0	1	1	1
NCTC13616	merge_min_length	400	1	1	1	0	1	1	1
NCTC13616	merge_min_length	500	1	1	1	0	1	1	1
NCTC13616	merge_min_length	600	1	1	1	0	1	1	1
NCTC13616	merge_min_length	700	1	1	1	0	1	1	1
NCTC13616	merge_min_length	800	1	1	1	0	1	1	1
NCTC13616	merge_min_length	900	1	1	1	0	1	1	1
NCTC13616	merge_min_length	1000	1	1	1	0	1	1	1
NCTC13616	merge_min_length	1100	1	1	1	0	1	1	1
NCTC13616	merge_min_length	1200	1	1	1	0	1	1	1
NCTC13616	merge_min_length	1300	1	1	1	0	1	1	1
NCTC13616	merge_min_length	1400	1	1	1	0	1	1	1
NCTC13616	merge_min_length	1500	1	1	1	0	1	1	1
NCTC13616	merge_min_length	1600	1	1	1	0	1	1	1
NCTC13616	merge_min_length	1700	1	1	1	0	1	1	1
NCTC13616	merge_min_length	1800	1	1	1	0	1	1	1
NCTC13616	merge_min_length	1900	1	1	1	0	1	1	1
NCTC13616	merge_min_length	2000	1	1	1	0	1	1	1
NCTC13616	merge_min_length_merge	500	1	1	1	0	1	1	1
NCTC13616	merge_min_length_merge	1000	1	1	1	0	1	1	1
NCTC13616	merge_min_length_merge	1500	1	1	1	0	1	1	1
NCTC13616	merge_min_length_merge	2000	1	1	1	0	1	1	1
NCTC13616	merge_min_length_merge	2500	1	1	1	0	1	1	1
NCTC13616	merge_min_length_merge	3000	1	1	1	0	1	1	1
NCTC13616	merge_min_length_merge	3500	1	1	1	0	1	1	1
NCTC13616	merge_min_length_merge	4000	1	1	1	0	1	1	1
NCTC13616	merge_min_length_merge	4500	1	1	1	0	1	1	1
NCTC13616	merge_min_length_merge	5000	1	1	1	0	1	1	1
NCTC13616	merge_min_length_merge	5500	1	1	1	0	1	1	1
NCTC13616	merge_min_length_merge	6000	1	1	1	0	1	1	1
NCTC13616	merge_min_length_merge	6500	1	1	1	0	1	1	1
NCTC13616	merge_min_length_merge	7000	1	1	1	0	1	1	1
NCTC13616	merge_min_length_merge	7500	1	1	1	0	1	1	1
NCTC13616	merge_min_length_merge	8000	1	1	1	0	1	1	1
NCTC13616	merge_min_length_merge	8500	1	1	1	0	1	1	1
NCTC13616	merge_min_length_merge	9000	1	1	1	0	1	1	1
NCTC13616	merge_min_length_merge	9500	1	1	1	0	1	1	1
NCTC13616	merge_min_length_merge	10000	1	1	1	0	1	1	1
NCTC13616	merge_reassemble_end	200	1	1	1	0	1	1	1
NCTC13616	merge_reassemble_end	400	1	1	1	0	1	1	1
NCTC13616	merge_reassemble_end	600	1	1	1	0	1	1	1
NCTC13616	merge_reassemble_end	800	1	1	1	0	1	1	1
NCTC13616	merge_reassemble_end	1000	1	1	1	0	1	1	1
NCTC13616	merge_reassemble_end	1200	1	1	1	0	1	1	1
NCTC13616	merge_reassemble_end	1400	1	1	1	0	1	1	1
NCTC13616	merge_reassemble_end	1600	1	1	1	0	1	1	1
NCTC13616	merge_reassemble_end	1800	1	1	1	0	1	1	1
NCTC13616	merge_reassemble_end	2000	1	1	1	0	1	1	1
NCTC13616	merge_reassemble_end	2200	1	1	1	0	1	1	1
NCTC13616	merge_reassemble_end	2400	1	1	1	0	1	1	1
NCTC13616	merge_reassemble_end	2600	1	1	1	0	1	1	1
NCTC13616	merge_reassemble_end	2800	1	1	1	0	1	1	1
NCTC13616	merge_reassemble_end	3000	1	1	1	0	1	1	1
NCTC13616	merge_ref_end	1000	1	1	1	0	1	1	1
NCTC13616	merge_ref_end	2000	1	1	1	0	1	1	1
NCTC13616	merge_ref_end	3000	1	1	1	0	1	1	1
NCTC13616	merge_ref_end	4000	1	1	1	0	1	1	1
NCTC13616	merge_ref_end	5000	1	1	1	0	1	1	1
NCTC13616	merge_ref_end	6000	1	1	1	0	1	1	1
NCTC13616	merge_ref_end	7000	1	1	1	0	1	1	1
NCTC13616	merge_ref_end	8000	1	1	1	0	1	1	1
NCTC13616	merge_ref_end	9000	1	1	1	0	1	1	1
NCTC13616	merge_ref_end	10000	1	1	1	0	1	1	1
NCTC13616	merge_ref_end	11000	1	1	1	0	1	1	1
NCTC13616	merge_ref_end	12000	1	1	1	0	1	1	1
NCTC13616	merge_ref_end	13000	1	1	1	0	1	1	1
NCTC13616	merge_ref_end	14000	1	1	1	0	1	1	1
NCTC13616	merge_ref_end	15000	1	1	1	0	1	1	1
NCTC13616	merge_ref_end	16000	1	1	1	0	1	1	1
NCTC13616	merge_ref_end	17000	1	1	1	0	1	1	1
NCTC13616	merge_ref_end	18000	1	1	1	0	1	1	1
NCTC13616	merge_ref_end	19000	1	1	1	0	1	1	1
NCTC13616	merge_ref_end	20000	1	1	1	0	1	1	1
NCTC13616	merge_ref_end	21000	1	1	1	0	1	1	1
NCTC13616	merge_ref_end	22000	1	1	1	0	1	1	1
NCTC13616	merge_ref_end	23000	1	1	1	0	1	1	1
NCTC13616	merge_ref_end	24000	1	1	1	0	1	1	1
NCTC13616	merge_ref_end	25000	1	1	1	0	1	1	1
NCTC13616	merge_ref_end	26000	1	1	1	0	1	1	1
NCTC13616	merge_ref_end	27000	1	1	1	0	1	1	1
NCTC13616	merge_ref_end	28000	1	1	1	0	1	1	1
NCTC13616	merge_ref_end	29000	1	1	1	0	1	1	1
NCTC13616	merge_ref_end	30000	1	1	1	0	1	1	1
NCTC13626	b2r_length_cutoff	10000	0	-1	-1	-1	-1	-1	-1
NCTC13626	b2r_length_cutoff	20000	1	2	2	0	2	2	0
NCTC13626	b2r_length_cutoff	30000	1	2	2	0	2	2	0
NCTC13626	b2r_length_cutoff	40000	1	2	2	0	2	2	1
NCTC13626	b2r_length_cutoff	50000	1	2	2	0	2	2	1
NCTC13626	b2r_length_cutoff	60000	1	2	2	0	2	2	1
NCTC13626	b2r_length_cutoff	70000	1	2	2	0	2	2	1
NCTC13626	b2r_length_cutoff	80000	1	2	2	0	2	2	1
NCTC13626	b2r_length_cutoff	90000	1	2	2	0	2	2	1
NCTC13626	b2r_length_cutoff	100000	1	2	2	0	2	2	1
NCTC13626	b2r_length_cutoff	110000	1	2	2	0	2	2	1
NCTC13626	b2r_length_cutoff	120000	1	2	2	0	2	2	1
NCTC13626	b2r_length_cutoff	130000	1	2	2	0	2	2	1
NCTC13626	b2r_length_cutoff	140000	1	2	2	0	2	2	1
NCTC13626	b2r_length_cutoff	150000	1	2	2	0	2	2	1
NCTC13626	b2r_length_cutoff	160000	1	2	2	0	2	2	1
NCTC13626	b2r_length_cutoff	170000	1	2	2	0	2	2	1
NCTC13626	b2r_length_cutoff	180000	1	2	2	0	2	2	1
NCTC13626	b2r_length_cutoff	190000	1	2	2	0	2	2	1
NCTC13626	b2r_length_cutoff	200000	1	2	2	0	2	2	1
NCTC13626	merge_breaklen	100	1	2	2	0	2	2	1
NCTC13626	merge_breaklen	200	1	2	2	0	2	2	1
NCTC13626	merge_breaklen	300	1	2	2	0	2	2	1
NCTC13626	merge_breaklen	400	1	2	2	0	2	2	1
NCTC13626	merge_breaklen	500	1	2	2	0	2	2	1
NCTC13626	merge_breaklen	600	1	2	2	0	2	2	1
NCTC13626	merge_breaklen	800	1	2	2	0	2	2	1
NCTC13626	merge_breaklen	1000	1	2	2	0	2	2	1
NCTC13626	merge_breaklen	1250	1	2	2	0	2	2	1
NCTC13626	merge_breaklen	1500	1	2	2	0	2	2	1
NCTC13626	merge_diagdiff	5	1	2	2	0	2	2	1
NCTC13626	merge_diagdiff	10	1	2	2	0	2	2	1
NCTC13626	merge_diagdiff	15	1	2	2	0	2	2	1
NCTC13626	merge_diagdiff	20	1	2	2	0	2	2	1
NCTC13626	merge_diagdiff	25	1	2	2	0	2	2	1
NCTC13626	merge_diagdiff	30	1	2	2	0	2	2	1
NCTC13626	merge_diagdiff	35	1	2	2	0	2	2	1
NCTC13626	merge_diagdiff	40	1	2	2	0	2	2	1
NCTC13626	merge_diagdiff	45	1	2	2	0	2	2	1
NCTC13626	merge_diagdiff	50	1	2	2	0	2	2	1
NCTC13626	merge_min_id	70	1	2	2	0	2	2	1
NCTC13626	merge_min_id	75	1	2	2	0	2	2	1
NCTC13626	merge_min_id	80	1	2	2	0	2	2	1
NCTC13626	merge_min_id	85	1	2	2	0	2	2	1
NCTC13626	merge_min_id	90	1	2	2	0	2	2	1
NCTC13626	merge_min_id	95	1	2	2	0	2	2	1
NCTC13626	merge_min_id	100	1	2	2	0	2	2	0
NCTC13626	merge_min_length	100	1	2	2	0	2	2	1
NCTC13626	merge_min_length	200	1	2	2	0	2	2	1
NCTC13626	merge_min_length	300	1	2	2	0	2	2	1
NCTC13626	merge_min_length	400	1	2	2	0	2	2	1
NCTC13626	merge_min_length	500	1	2	2	0	2	2	1
NCTC13626	merge_min_length	600	1	2	2	0	2	2	1
NCTC13626	merge_min_length	700	1	2	2	0	2	2	1
NCTC13626	merge_min_length	800	1	2	2	0	2	2	1
NCTC13626	merge_min_length	900	1	2	2	0	2	2	1
NCTC13626	merge_min_length	1000	1	2	2	0	2	2	1
NCTC13626	merge_min_length	1100	1	2	2	0	2	2	1
NCTC13626	merge_min_length	1200	1	2	2	0	2	2	1
NCTC13626	merge_min_length	1300	1	2	2	0	2	2	1
NCTC13626	merge_min_length	1400	1	2	2	0	2	2	1
NCTC13626	merge_min_length	1500	1	2	2	0	2	2	1
NCTC13626	merge_min_length	1600	1	2	2	0	2	2	1
NCTC13626	merge_min_length	1700	1	2	2	0	2	2	1
NCTC13626	merge_min_length	1800	1	2	2	0	2	2	1
NCTC13626	merge_min_length	1900	1	2	2	0	2	2	1
NCTC13626	merge_min_length	2000	1	2	2	0	2	2	1
NCTC13626	merge_min_length_merge	500	1	2	2	0	2	2	1
NCTC13626	merge_min_length_merge	1000	1	2	2	0	2	2	1
NCTC13626	merge_min_length_merge	1500	1	2	2	0	2	2	1
NCTC13626	merge_min_length_merge	2000	1	2	2	0	2	2	1
NCTC13626	merge_min_length_merge	2500	1	2	2	0	2	2	1
NCTC13626	merge_min_length_merge	3000	1	2	2	0	2	2	1
NCTC13626	merge_min_length_merge	3500	1	2	2	0	2	2	1
NCTC13626	merge_min_length_merge	4000	1	2	2	0	2	2	1
NCTC13626	merge_min_length_merge	4500	1	2	2	0	2	2	1
NCTC13626	merge_min_length_merge	5000	1	2	2	0	2	2	1
NCTC13626	merge_min_length_merge	5500	1	2	2	0	2	2	1
NCTC13626	merge_min_length_merge	6000	1	2	2	0	2	2	1
NCTC13626	merge_min_length_merge	6500	1	2	2	0	2	2	1
NCTC13626	merge_min_length_merge	7000	1	2	2	0	2	2	1
NCTC13626	merge_min_length_merge	7500	1	2	2	0	2	2	1
NCTC13626	merge_min_length_merge	8000	1	2	2	0	2	2	1
NCTC13626	merge_min_length_merge	8500	1	2	2	0	2	2	1
NCTC13626	merge_min_length_merge	9000	1	2	2	0	2	2	1
NCTC13626	merge_min_length_merge	9500	1	2	2	0	2	2	1
NCTC13626	merge_min_length_merge	10000	1	2	2	0	2	2	1
NCTC13626	merge_reassemble_end	200	1	2	2	0	2	2	1
NCTC13626	merge_reassemble_end	400	1	2	2	0	2	2	1
NCTC13626	merge_reassemble_end	600	1	2	2	0	2	2	1
NCTC13626	merge_reassemble_end	800	1	2	2	0	2	2	1
NCTC13626	merge_reassemble_end	1000	1	2	2	0	2	2	1
NCTC13626	merge_reassemble_end	1200	1	2	2	0	2	2	1
NCTC13626	merge_reassemble_end	1400	1	2	2	0	2	2	1
NCTC13626	merge_reassemble_end	1600	1	2	2	0	2	2	1
NCTC13626	merge_reassemble_end	1800	1	2	2	0	2	2	1
NCTC13626	merge_reassemble_end	2000	1	2	2	0	2	2	1
NCTC13626	merge_reassemble_end	2200	1	2	2	0	2	2	1
NCTC13626	merge_reassemble_end	2400	1	2	2	0	2	2	1
NCTC13626	merge_reassemble_end	2600	1	2	2	0	2	2	1
NCTC13626	merge_reassemble_end	2800	1	2	2	0	2	2	1
NCTC13626	merge_reassemble_end	3000	1	2	2	0	2	2	1
NCTC13626	merge_ref_end	1000	1	2	2	0	2	2	0
NCTC13626	merge_ref_end	2000	1	2	2	0	2	2	1
NCTC13626	merge_ref_end	3000	1	2	2	0	2	2	1
NCTC13626	merge_ref_end	4000	1	2	2	0	2	2	1
NCTC13626	merge_ref_end	5000	1	2	2	0	2	2	1
NCTC13626	merge_ref_end	6000	1	2	2	0	2	2	1
NCTC13626	merge_ref_end	7000	1	2	2	0	2	2	1
NCTC13626	merge_ref_end	8000	1	2	2	0	2	2	1
NCTC13626	merge_ref_end	9000	1	2	2	0	2	2	1
NCTC13626	merge_ref_end	10000	1	2	2	0	2	2	1
NCTC13626	merge_ref_end	11000	1	2	2	0	2	2	1
NCTC13626	merge_ref_end	12000	1	2	2	0	2	2	1
NCTC13626	merge_ref_end	13000	1	2	2	0	2	2	1
NCTC13626	merge_ref_end	14000	1	2	2	0	2	2	1
NCTC13626	merge_ref_end	15000	1	2	2	0	2	2	1
NCTC13626	merge_ref_end	16000	1	2	2	0	2	2	1
NCTC13626	merge_ref_end	17000	1	2	2	0	2	2	1
NCTC13626	merge_ref_end	18000	1	2	2	0	2	2	1
NCTC13626	merge_ref_end	19000	1	2	2	0	2	2	1
NCTC13626	merge_ref_end	20000	1	2	2	0	2	2	1
NCTC13626	merge_ref_end	21000	1	2	2	0	2	2	1
NCTC13626	merge_ref_end	22000	1	2	2	0	2	2	1
NCTC13626	merge_ref_end	23000	1	2	2	0	2	2	1
NCTC13626	merge_ref_end	24000	1	2	2	0	2	2	1
NCTC13626	merge_ref_end	25000	1	2	2	0	2	2	1
NCTC13626	merge_ref_end	26000	1	2	2	0	2	2	1
NCTC13626	merge_ref_end	27000	1	2	2	0	2	2	1
NCTC13626	merge_ref_end	28000	1	2	2	0	2	2	1
NCTC13626	merge_ref_end	29000	1	2	2	0	2	2	1
NCTC13626	merge_ref_end	30000	1	2	2	0	2	2	1
NCTC3610	b2r_length_cutoff	10000	1	19	19	0	17	17	1
NCTC3610	b2r_length_cutoff	20000	1	19	18	1	16	16	1
NCTC3610	b2r_length_cutoff	30000	1	19	18	1	16	16	1
NCTC3610	b2r_length_cutoff	40000	1	19	18	1	16	16	1
NCTC3610	b2r_length_cutoff	50000	1	19	18	1	16	16	1
NCTC3610	b2r_length_cutoff	60000	1	19	17	2	15	15	2
NCTC3610	b2r_length_cutoff	70000	1	19	17	2	15	15	2
NCTC3610	b2r_length_cutoff	80000	1	19	17	2	15	15	2
NCTC3610	b2r_length_cutoff	90000	1	19	17	2	15	15	2
NCTC3610	b2r_length_cutoff	100000	1	19	17	2	15	15	2
NCTC3610	b2r_length_cutoff	110000	1	19	17	2	15	15	2
NCTC3610	b2r_length_cutoff	120000	1	19	17	2	15	15	2
NCTC3610	b2r_length_cutoff	130000	1	19	17	2	15	15	2
NCTC3610	b2r_length_cutoff	140000	1	19	17	2	15	15	2
NCTC3610	b2r_length_cutoff	150000	1	19	17	2	15	15	2
NCTC3610	b2r_length_cutoff	160000	1	19	17	2	15	15	2
NCTC3610	b2r_length_cutoff	170000	1	19	17	2	15	15	2
NCTC3610	b2r_length_cutoff	180000	1	19	17	2	15	15	2
NCTC3610	b2r_length_cutoff	190000	1	19	17	2	15	15	2
NCTC3610	b2r_length_cutoff	200000	1	19	17	2	15	15	2
NCTC3610	merge_breaklen	100	1	19	17	2	15	15	2
NCTC3610	merge_breaklen	200	1	19	17	2	15	15	2
NCTC3610	merge_breaklen	300	1	19	17	2	15	15	2
NCTC3610	merge_breaklen	400	1	19	17	2	15	15	2
NCTC3610	merge_breaklen	500	1	19	17	2	15	15	2
NCTC3610	merge_breaklen	600	1	19	17	2	15	15	2
NCTC3610	merge_breaklen	800	1	19	17	2	15	15	2
NCTC3610	merge_breaklen	1000	1	19	17	2	15	15	2
NCTC3610	merge_breaklen	1250	1	19	17	2	15	15	2
NCTC3610	merge_breaklen	1500	1	19	17	2	15	15	2
NCTC3610	merge_diagdiff	5	1	19	17	2	15	15	2
NCTC3610	merge_diagdiff	10	1	19	17	2	15	15	2
NCTC3610	merge_diagdiff	15	1	19	17	2	15	15	2
NCTC3610	merge_diagdiff	20	1	19	17	2	15	15	2
NCTC3610	merge_diagdiff	25	1	19	17	2	15	15	2
NCTC3610	merge_diagdiff	30	1	19	17	2	15	15	2
NCTC3610	merge_diagdiff	35	1	19	17	2	15	15	2
NCTC3610	merge_diagdiff	40	1	19	17	2	15	15	2
NCTC3610	merge_diagdiff	45	1	19	17	2	15	15	2
NCTC3610	merge_diagdiff	50	1	19	17	2	15	15	2
NCTC3610	merge_min_id	70	1	19	17	2	15	15	2
NCTC3610	merge_min_id	75	1	19	17	2	15	15	2
NCTC3610	merge_min_id	80	1	19	17	2	15	15	2
NCTC3610	merge_min_id	85	1	19	17	2	15	15	2
NCTC3610	merge_min_id	90	1	19	17	2	15	15	2
NCTC3610	merge_min_id	95	1	19	17	2	15	15	2
NCTC3610	merge_min_id	100	1	19	19	0	17	17	0
NCTC3610	merge_min_length	100	1	19	17	2	15	15	2
NCTC3610	merge_min_length	200	1	19	17	2	15	15	2
NCTC3610	merge_min_length	300	1	19	17	2	15	15	2
NCTC3610	merge_min_length	400	1	19	17	2	15	15	2
NCTC3610	merge_min_length	500	1	19	17	2	15	15	2
NCTC3610	merge_min_length	600	1	19	17	2	15	15	2
NCTC3610	merge_min_length	700	1	19	17	2	15	15	2
NCTC3610	merge_min_length	800	1	19	17	2	15	15	2
NCTC3610	merge_min_length	900	1	19	17	2	15	15	2
NCTC3610	merge_min_length	1000	1	19	17	2	15	15	2
NCTC3610	merge_min_length	1100	1	19	17	2	15	15	2
NCTC3610	merge_min_length	1200	1	19	17	2	15	15	2
NCTC3610	merge_min_length	1300	1	19	17	2	15	15	2
NCTC3610	merge_min_length	1400	1	19	17	2	14	14	1
NCTC3610	merge_min_length	1500	1	19	17	2	14	14	1
NCTC3610	merge_min_length	1600	1	19	17	2	14	14	1
NCTC3610	merge_min_length	1700	1	19	17	2	14	14	1
NCTC3610	merge_min_length	1800	1	19	17	2	14	14	1
NCTC3610	merge_min_length	1900	1	19	17	2	14	14	1
NCTC3610	merge_min_length	2000	1	19	17	2	14	14	1
NCTC3610	merge_min_length_merge	500	1	19	17	2	15	15	2
NCTC3610	merge_min_length_merge	1000	1	19	17	2	15	15	2
NCTC3610	merge_min_length_merge	1500	1	19	17	2	15	15	2
NCTC3610	merge_min_length_merge	2000	1	19	17	2	15	15	2
NCTC3610	merge_min_length_merge	2500	1	19	17	2	15	15	2
NCTC3610	merge_min_length_merge	3000	1	19	17	2	15	15	2
NCTC3610	merge_min_length_merge	3500	1	19	17	2	15	15	2
NCTC3610	merge_min_length_merge	4000	1	19	17	2	15	15	2
NCTC3610	merge_min_length_merge	4500	1	19	17	2	15	15	2
NCTC3610	merge_min_length_merge	5000	1	19	17	2	15	15	2
NCTC3610	merge_min_length_merge	5500	1	19	17	2	15	15	2
NCTC3610	merge_min_length_merge	6000	1	19	17	2	15	15	2
NCTC3610	merge_min_length_merge	6500	1	19	17	2	15	15	2
NCTC3610	merge_min_length_merge	7000	1	19	17	2	15	15	2
NCTC3610	merge_min_length_merge	7500	1	19	17	2	15	15	2
NCTC3610	merge_min_length_merge	8000	1	19	17	2	15	15	2
NCTC3610	merge_min_length_merge	8500	1	19	17	2	15	15	2
NCTC3610	merge_min_length_merge	9000	1	19	17	2	15	15	2
NCTC3610	merge_min_length_merge	9500	1	19	17	2	15	15	2
NCTC3610	merge_min_length_merge	10000	1	19	17	2	15	15	2
NCTC3610	merge_reassemble_end	200	1	19	17	2	15	15	2
NCTC3610	merge_reassemble_end	400	1	19	17	2	15	15	2
NCTC3610	merge_reassemble_end	600	1	19	17	2	15	15	2
NCTC3610	merge_reassemble_end	800	1	19	17	2	15	15	2
NCTC3610	merge_reassemble_end	1000	1	19	17	2	15	15	2
NCTC3610	merge_reassemble_end	1200	1	19	17	2	15	15	2
NCTC3610	merge_reassemble_end	1400	1	19	17	2	15	15	2
NCTC3610	merge_reassemble_end	1600	1	19	17	2	15	15	2
NCTC3610	merge_reassemble_end	1800	1	19	17	2	15	15	2
NCTC3610	merge_reassemble_end	2000	1	19	17	2	15	15	2
NCTC3610	merge_reassemble_end	2200	1	19	17	2	15	15	2
NCTC3610	merge_reassemble_end	2400	1	19	17	2	15	15	2
NCTC3610	merge_reassemble_end	2600	1	19	17	2	15	15	2
NCTC3610	merge_reassemble_end	2800	1	19	17	2	15	15	2
NCTC3610	merge_reassemble_end	3000	1	19	17	2	15	15	2
NCTC3610	merge_ref_end	1000	1	19	17	2	15	15	2
NCTC3610	merge_ref_end	2000	1	19	17	2	15	15	2
NCTC3610	merge_ref_end	3000	1	19	17	2	15	15	2
NCTC3610	merge_ref_end	4000	1	19	17	2	15	15	2
NCTC3610	merge_ref_end	5000	1	19	17	2	15	15	2
NCTC3610	merge_ref_end	6000	1	19	17	2	15	15	2
NCTC3610	merge_ref_end	7000	1	19	17	2	15	15	2
NCTC3610	merge_ref_end	8000	1	19	17	2	15	15	2
NCTC3610	merge_ref_end	9000	1	19	17	2	15	15	2
NCTC3610	merge_ref_end	10000	1	19	17	2	15	15	2
NCTC3610	merge_ref_end	11000	1	19	17	2	15	15	2
NCTC3610	merge_ref_end	12000	1	19	17	2	15	15	2
NCTC3610	merge_ref_end	13000	1	19	17	2	15	15	2
NCTC3610	merge_ref_end	14000	1	19	17	2	15	15	2
NCTC3610	merge_ref_end	15000	1	19	17	2	15	15	2
NCTC3610	merge_ref_end	16000	1	19	17	2	15	15	2
NCTC3610	merge_ref_end	17000	1	19	17	2	15	15	2
NCTC3610	merge_ref_end	18000	1	19	17	2	15	15	2
NCTC3610	merge_ref_end	19000	1	19	17	2	15	15	2
NCTC3610	merge_ref_end	20000	1	19	17	2	15	15	2
NCTC3610	merge_ref_end	21000	1	19	17	2	15	15	2
NCTC3610	merge_ref_end	22000	1	19	17	2	15	15	2
NCTC3610	merge_ref_end	23000	1	19	17	2	15	15	2
NCTC3610	merge_ref_end	24000	1	19	17	2	15	15	2
NCTC3610	merge_ref_end	25000	1	19	17	2	15	15	2
NCTC3610	merge_ref_end	26000	1	19	17	2	15	15	2
NCTC3610	merge_ref_end	27000	1	19	17	2	15	15	2
NCTC3610	merge_ref_end	28000	1	19	17	2	15	15	2
NCTC3610	merge_ref_end	29000	1	19	17	2	15	15	2
NCTC3610	merge_ref_end	30000	1	19	17	2	15	15	2

## Sheet: Supplementary Table S5
Parameter_name	Parameter_value	ran_ok	number_of_input_contigs	contigs_after_merging	number_of_merges	contigs_after_cleaning	number_of_final_contigs	number_circularized
b2r_length_cutoff	10000	0	-1	-1	-1	-1	-1	-1
b2r_length_cutoff	20000	0	-1	-1	-1	-1	-1	-1
b2r_length_cutoff	30000	0	-1	-1	-1	-1	-1	-1
b2r_length_cutoff	40000	0	-1	-1	-1	-1	-1	-1
b2r_length_cutoff	50000	1	1	1	0	1	1	1
b2r_length_cutoff	60000	1	1	1	0	1	1	1
b2r_length_cutoff	70000	1	1	1	0	1	1	0
b2r_length_cutoff	80000	1	1	1	0	1	1	1
b2r_length_cutoff	90000	1	1	1	0	1	1	1
b2r_length_cutoff	100000	1	1	1	0	1	1	1
b2r_length_cutoff	110000	1	1	1	0	1	1	1
b2r_length_cutoff	120000	1	1	1	0	1	1	1
b2r_length_cutoff	130000	1	1	1	0	1	1	0
b2r_length_cutoff	140000	1	1	1	0	1	1	0
b2r_length_cutoff	150000	1	1	1	0	1	1	0
b2r_length_cutoff	160000	1	1	1	0	1	1	0
b2r_length_cutoff	170000	1	1	1	0	1	1	0
b2r_length_cutoff	180000	1	1	1	0	1	1	1
b2r_length_cutoff	190000	1	1	1	0	1	1	1
b2r_length_cutoff	200000	1	1	1	0	1	1	0
merge_breaklen	100	1	1	1	0	1	1	0
merge_breaklen	200	1	1	1	0	1	1	0
merge_breaklen	300	1	1	1	0	1	1	0
merge_breaklen	400	1	1	1	0	1	1	0
merge_breaklen	500	1	1	1	0	1	1	0
merge_breaklen	600	1	1	1	0	1	1	1
merge_breaklen	800	1	1	1	0	1	1	1
merge_breaklen	1000	1	1	1	0	1	1	1
merge_breaklen	1250	1	1	1	0	1	1	1
merge_breaklen	1500	1	1	1	0	1	1	1
merge_diagdiff	5	1	1	1	0	1	1	1
merge_diagdiff	10	1	1	1	0	1	1	1
merge_diagdiff	15	1	1	1	0	1	1	1
merge_diagdiff	20	1	1	1	0	1	1	1
merge_diagdiff	25	1	1	1	0	1	1	1
merge_diagdiff	30	1	1	1	0	1	1	1
merge_diagdiff	35	1	1	1	0	1	1	1
merge_diagdiff	40	1	1	1	0	1	1	1
merge_diagdiff	45	1	1	1	0	1	1	1
merge_diagdiff	50	1	1	1	0	1	1	1
merge_min_id	70	1	1	1	0	1	1	1
merge_min_id	75	1	1	1	0	1	1	1
merge_min_id	80	1	1	1	0	1	1	1
merge_min_id	85	1	1	1	0	1	1	1
merge_min_id	90	1	1	1	0	1	1	0
merge_min_id	95	1	1	1	0	1	1	0
merge_min_id	100	1	1	1	0	1	1	0
merge_min_length	100	1	1	1	0	1	1	1
merge_min_length	200	1	1	1	0	1	1	1
merge_min_length	300	1	1	1	0	1	1	1
merge_min_length	400	1	1	1	0	1	1	1
merge_min_length	500	1	1	1	0	1	1	1
merge_min_length	600	1	1	1	0	1	1	1
merge_min_length	700	1	1	1	0	1	1	1
merge_min_length	800	1	1	1	0	1	1	1
merge_min_length	900	1	1	1	0	1	1	1
merge_min_length	1000	1	1	1	0	1	1	1
merge_min_length	1100	1	1	1	0	1	1	1
merge_min_length	1200	1	1	1	0	1	1	1
merge_min_length	1300	1	1	1	0	1	1	1
merge_min_length	1400	1	1	1	0	1	1	1
merge_min_length	1500	1	1	1	0	1	1	1
merge_min_length	1600	1	1	1	0	1	1	1
merge_min_length	1700	1	1	1	0	1	1	1
merge_min_length	1800	1	1	1	0	1	1	1
merge_min_length	1900	1	1	1	0	1	1	1
merge_min_length	2000	1	1	1	0	1	1	1
merge_min_length_merge	500	1	1	1	0	1	1	1
merge_min_length_merge	1000	1	1	1	0	1	1	1
merge_min_length_merge	1500	1	1	1	0	1	1	1
merge_min_length_merge	2000	1	1	1	0	1	1	1
merge_min_length_merge	2500	1	1	1	0	1	1	1
merge_min_length_merge	3000	1	1	1	0	1	1	1
merge_min_length_merge	3500	1	1	1	0	1	1	1
merge_min_length_merge	4000	1	1	1	0	1	1	1
merge_min_length_merge	4500	1	1	1	0	1	1	1
merge_min_length_merge	5000	1	1	1	0	1	1	1
merge_min_length_merge	5500	1	1	1	0	1	1	1
merge_min_length_merge	6000	1	1	1	0	1	1	1
merge_min_length_merge	6500	1	1	1	0	1	1	1
merge_min_length_merge	7000	1	1	1	0	1	1	1
merge_min_length_merge	7500	1	1	1	0	1	1	1
merge_min_length_merge	8000	1	1	1	0	1	1	1
merge_min_length_merge	8500	1	1	1	0	1	1	1
merge_min_length_merge	9000	1	1	1	0	1	1	1
merge_min_length_merge	9500	1	1	1	0	1	1	1
merge_min_length_merge	10000	1	1	1	0	1	1	1
merge_reassemble_end	200	1	1	1	0	1	1	1
merge_reassemble_end	400	1	1	1	0	1	1	1
merge_reassemble_end	600	1	1	1	0	1	1	1
merge_reassemble_end	800	1	1	1	0	1	1	1
merge_reassemble_end	1000	1	1	1	0	1	1	1
merge_reassemble_end	1200	1	1	1	0	1	1	1
merge_reassemble_end	1400	1	1	1	0	1	1	1
merge_reassemble_end	1600	1	1	1	0	1	1	1
merge_reassemble_end	1800	1	1	1	0	1	1	1
merge_reassemble_end	2000	1	1	1	0	1	1	1
merge_reassemble_end	2200	1	1	1	0	1	1	1
merge_reassemble_end	2400	1	1	1	0	1	1	1
merge_reassemble_end	2600	1	1	1	0	1	1	1
merge_reassemble_end	2800	1	1	1	0	1	1	1
merge_reassemble_end	3000	1	1	1	0	1	1	1
merge_ref_end	1000	1	1	1	0	1	1	1
merge_ref_end	2000	1	1	1	0	1	1	1
merge_ref_end	3000	1	1	1	0	1	1	1
merge_ref_end	4000	1	1	1	0	1	1	1
merge_ref_end	5000	1	1	1	0	1	1	1
merge_ref_end	6000	1	1	1	0	1	1	1
merge_ref_end	7000	1	1	1	0	1	1	1
merge_ref_end	8000	1	1	1	0	1	1	1
merge_ref_end	9000	1	1	1	0	1	1	1
merge_ref_end	10000	1	1	1	0	1	1	1
merge_ref_end	11000	1	1	1	0	1	1	1
merge_ref_end	12000	1	1	1	0	1	1	1
merge_ref_end	13000	1	1	1	0	1	1	1
merge_ref_end	14000	1	1	1	0	1	1	1
merge_ref_end	15000	1	1	1	0	1	1	1
merge_ref_end	16000	1	1	1	0	1	1	1
merge_ref_end	17000	1	1	1	0	1	1	1
merge_ref_end	18000	1	1	1	0	1	1	1
merge_ref_end	19000	1	1	1	0	1	1	1
merge_ref_end	20000	1	1	1	0	1	1	1
merge_ref_end	21000	1	1	1	0	1	1	1
merge_ref_end	22000	1	1	1	0	1	1	1
merge_ref_end	23000	1	1	1	0	1	1	1
merge_ref_end	24000	1	1	1	0	1	1	1
merge_ref_end	25000	1	1	1	0	1	1	1
merge_ref_end	26000	1	1	1	0	1	1	1
merge_ref_end	27000	1	1	1	0	1	1	1
merge_ref_end	28000	1	1	1	0	1	1	1
merge_ref_end	29000	1	1	1	0	1	1	1
merge_ref_end	30000	1	1	1	0	1	1	1

## Sheet: Supplementary Table S7
Sample	Tool	CPU (s)	Wall clock (s)	Peak RAM (MB) [1]
NCTC10005	circlator	682.12	671	249
NCTC10005	minimus2	46.71	55	317
NCTC10005	sprai	3.69	7	22
NCTC10833	circlator	371.83	366	239
NCTC10833	minimus2	21.73	28	121
NCTC10833	sprai	2.14	6	41
NCTC10963	circlator	469.94	461	245
NCTC10963	minimus2	56.58	66	172
NCTC10963	sprai	3.21	10	65
NCTC11192	circlator	276.45	272	239
NCTC11192	minimus2	25.75	28	66
NCTC11192	sprai	1.51	6	ND
NCTC12419	circlator	423.55	414	187
NCTC12419	minimus2	25.66	28	25
NCTC12419	sprai	1.66	19	30
NCTC13251	circlator	1779.18	1744	270
NCTC13251	minimus2	214.25	213	62
NCTC13251	sprai	2.56	19	23
NCTC13277	circlator	293.95	289	287
NCTC13277	minimus2	23.11	25	72
NCTC13277	sprai	1.75	3	27
NCTC13307	circlator	769.42	762	304
NCTC13307	minimus2	34.86	42	53
NCTC13307	sprai	2.18	3	25
NCTC13348	circlator	865.06	850	490
NCTC13348	minimus2	37.75	44	185
NCTC13348	sprai	3.77	6	25
NCTC13349	circlator	364.35	358	164
NCTC13349	minimus2	35.21	39	34
NCTC13349	sprai	3.17	12	ND
NCTC13360	circlator	394.95	390	235
NCTC13360	minimus2	34.04	44	40
NCTC13360	sprai	4.96	7	26
NCTC13616	circlator	347.54	344	243
NCTC13616	minimus2	26.04	29	117
NCTC13616	sprai	1.64	20	27
NCTC13626	circlator	351.2	346	245
NCTC13626	minimus2	27.88	32	125
NCTC13626	sprai	1.31	4	1
NCTC3610	circlator	1128.43	1116	487
NCTC3610	minimus2	28.63	38	52
NCTC3610	sprai	4.52	8	1
Minion	circlator	1292.31	1271	250
Minion	minimus2	34.83	54	42
Minion	sprai	1.27	5	55
P. falciparum	circlator	63.31	74	129
P. falciparum	minimus2	3.56	9	18
P. falciparum	sprai	1.19	19	ND
H. sapiens	circlator	172.2	177	242
H. sapiens	minimus2	3.77	9	23
H. sapiens	sprai	0.9	22	ND
[1] Values were not determined when job finished before LSF polled the memory usage
